# Supplementary material for: Transcriptional regulation of metal metabolism- and nutrient absorption-related genes in Eucalyptus grandis by arbuscular mycorrhizal fungi at different zinc concentrations
Source: BMC Plant Biol. 2022 Feb 22;22:76. doi: 10.1186/s12870-022-03456-5 (PMC8862258; doi:10.1186/s12870-022-03456-5)
Supplement: Supplementary file 1 — Additional file 1: Table S1. General information of ZNT transporter genes identified in Eucalyptus grandis. Table S2. Pearson’s correlation analysis on ZNT family genes. Table S3. Pearson’s correlation analysis on COPT/Ctr family genes. Table S4. Pearson’s correlation analysis on YSL family genes. Table S5. Pearson’s correlation analysis on ZIFL family genes. Table S6. Pearson’s correlation analysis on HMA family genes. Table S7. Pearson’s correlation analysis on CE/MTP family genes. Table S8. Pearson’s correlation analysis on PHT family genes. Table S9. Pearson’s correlation analysis on AMT and NRT family genes. Table S10. Pearson’s correlation analysis on Potassium transporters family genes. [file 12870_2022_3456_MOESM1_ESM.xlsx]

## Sheet: Table. S1
Table. S1 General information of ZNT transporter genes identified in Eucalyptus grandis
Gene ID	ORF Length	Location Coordinates			Chr	Protein
		Start Site	End Site	Direction		Length(a.a.)	PI	Mol.Wt.(kDa)
Eucgr.A00916	1852	11034269	11037194	-	Chr01	364	6.91	38342.7
Eucgr.A00918	1071	11019062	11021449	-	Chr01	356	6.99	37485.4
Eucgr.A00921	900	10944869	10946878	-	Chr01	299	6.82	31373.8
Eucgr.D00016	2279	123926	127148	-	Chr04	234	6.48	24666.6
Eucgr.K01343	1703	16785145	16787333	+	Chr11	406	8.76	43013
Eucgr.K01344	1392	16791295	16793286	+	Chr11	374	7.25	39677.7
Eucgr.K01345	882	16799599	16802819	+	Chr11	293	5.97	30904.1
Eucgr.K01348	1115	16815316	16816935	+	Chr11	346	6.04	36692.8
Eucgr.E01913	891	24886255	24888744	+	Chr05	297	7.23	31716.6
Eucgr.K01349	861	16818839	16820705	+	Chr11	287	6.24	30604.6
Eucgr.F02058	1434	27146566	27148813	+	Chr06	336	5.75	35542.4
Eucgr.F02059	1005	27161213	27163017	+	Chr06	334	8.45	35803.6
Eucgr.F02060	1050	27168937	27170681	+	Chr06	349	5.96	37524.5
Eucgr.C00648	1730	11872539	11875899	-	Chr03	422	6.03	45108.9
Eucgr.E01901	1249	24545012	24546371	+	Chr05	381	7.04	39667.5
Eucgr.D01642	2399	29898164	29907652	-	Chr04	440	5.99	48588.2
Eucgr.D01644	1441	29921818	29925333	-	Chr04	392	5.89	44529.3
Eucgr.E01082	1692	10473702	10477543	+	Chr05	415	5.77	45975.5
Eucgr.E01090	1534	10564662	10566195	+	Chr05	421	5.86	46522.2

## Sheet: Table. S2
Table. S2 Pearson’s correlation analysis on ZNT family genes
		ZNTEucgr.A00916	ZNTEucgr.A00918	ZNTEucgr.A00921	ZNTEucgr.D00016	ZNTEucgr.K01343	ZNTEucgr.K01344	ZNTEucgr.K01345	ZNTEucgr.K01348	ZNTEucgr.E01913	ZNTEucgr.K01349	ZNTEucgr.F02058	ZNTEucgr.F02059	ZNTEucgr.F02060	ZNTEucgr.C00648	ZNTEucgr.E01901	ZNTEucgr.D01642	ZNTEucgr.D01644	ZNTEucgr.E01082	ZNTEucgr.E01090
ZNTEucgr.A00916	Pearson’s correlation	1	0.153877	-0.151877	-0.339488	0.0649358	0.0766057	.a	-0.0104257	0.264703	-0.0599304	-0.295949	-0.172204	-0.154937	-0.200721	0.102038	-0.367347	-0.0461271	-.514*	0.120604
	P-Value		0.54211	0.547435	0.168121	0.797958	0.762559	.	0.96725	0.288463	0.813261	0.233101	0.49443	0.539298	0.424506	0.687032	0.133707	0.855781	0.0292157	0.633583
	N	18	18	18	18	18	18	18	18	18	18	18	18	18	18	18	18	18	18	18
ZNTEucgr.A00918	Pearson’s correlation	0.153877	1	-0.118987	.525*	0.12177	-0.0822999	.a	0.114949	-0.297488	0.299319	-0.257334	0.00483838	-0.0334905	.680**	-0.353723	0.10094	-0.116984	0.228544	.488*
	P-Value	0.54211		0.638172	0.0252077	0.630277	0.745444	.	0.649695	0.230564	0.22757	0.302593	0.984798	0.895045	0.00189834	0.149859	0.690241	0.643878	0.361677	0.0397556
	N	18	18	18	18	18	18	18	18	18	18	18	18	18	18	18	18	18	18	18
ZNTEucgr.A00921	Pearson’s correlation	-0.151877	-0.118987	1	-0.0800696	-0.23783	-0.209696	.a	-0.0781425	-0.0262158	0.167288	0.227317	-0.195743	-0.184441	-0.241197	-0.080343	0.429891	-0.0926194	0.191026	0.116075
	P-Value	0.547435	0.638172		0.752135	0.341949	0.403639	.	0.757929	0.917759	0.507016	0.36433	0.436319	0.463766	0.334954	0.751313	0.0749803	0.714718	0.44767	0.646474
	N	18	18	18	18	18	18	18	18	18	18	18	18	18	18	18	18	18	18	18
ZNTEucgr.D00016	Pearson’s correlation	-0.339488	.525*	-0.0800696	1	-0.143391	-0.319129	.a	-0.0124507	-0.464592	0.269245	-0.138108	-0.163223	-0.157927	.631**	-0.453038	.501*	-0.260356	0.20523	0.385121
	P-Value	0.168121	0.0252077	0.752135		0.570286	0.196768	.	0.960893	0.0520793	0.279959	0.584718	0.517538	0.531398	0.00497383	0.0590207	0.0342591	0.296748	0.413951	0.114516
	N	18	18	18	18	18	18	18	18	18	18	18	18	18	18	18	18	18	18	18
ZNTEucgr.K01343	Pearson’s correlation	0.0649358	0.12177	-0.23783	-0.143391	1	0.126799	.a	.552*	0.0567831	0.462361	-0.162121	.685**	.739**	0.402998	-0.0204888	-0.223467	-0.0388261	-0.0656222	-0.178915
	P-Value	0.797958	0.630277	0.341949	0.570286		0.616109	.	0.0174293	0.822917	0.0533691	0.520409	0.00169955	0.000453546	0.0972727	0.935685	0.372728	0.878433	0.795865	0.477492
	N	18	18	18	18	18	18	18	18	18	18	18	18	18	18	18	18	18	18	18
ZNTEucgr.K01344	Pearson’s correlation	0.0766057	-0.0822999	-0.209696	-0.319129	0.126799	1	.a	-0.0678739	0.0585256	0.000123523	.627**	-0.104844	-0.116477	0.0701049	.788**	-0.0940283	.645**	-0.0645871	0.203003
	P-Value	0.762559	0.745444	0.403639	0.196768	0.616109		.	0.789008	0.817568	0.999612	0.00538593	0.678856	0.645326	0.782228	0.000101298	0.710554	0.00385549	0.799022	0.419148
	N	18	18	18	18	18	18	18	18	18	18	18	18	18	18	18	18	18	18	18
ZNTEucgr.K01345	Pearson’s correlation	.a	.a	.a	.a	.a	.a	.a	.a	.a	.a	.a	.a	.a	.a	.a	.a	.a	.a	.a
	P-Value	.	.	.	.	.	.		.	.	.	.	.	.	.	.	.	.	.	.
	N	18	18	18	18	18	18	18	18	18	18	18	18	18	18	18	18	18	18	18
ZNTEucgr.K01348	Pearson’s correlation	-0.0104257	0.114949	-0.0781425	-0.0124507	.552*	-0.0678739	.a	1	0.139603	.589*	-0.24811	0.349736	0.230773	0.281424	-0.106729	-0.18338	-0.144065	0.22431	-0.210329
	P-Value	0.96725	0.649695	0.757929	0.960893	0.0174293	0.789008	.		0.580618	0.0100909	0.320852	0.15483	0.356883	0.257921	0.67338	0.466385	0.568456	0.370879	0.40219
	N	18	18	18	18	18	18	18	18	18	18	18	18	18	18	18	18	18	18	18
ZNTEucgr.E01913	Pearson’s correlation	0.264703	-0.297488	-0.0262158	-0.464592	0.0567831	0.0585256	.a	0.139603	1	-0.146425	-0.292284	-0.0954115	-0.0952026	-0.39048	0.404487	-0.0231891	0.0825977	-0.219872	0.21981
	P-Value	0.288463	0.230564	0.917759	0.0520793	0.822917	0.817568	.	0.580618		0.56207	0.239214	0.706473	0.707089	0.109135	0.0959263	0.927229	0.744552	0.380667	0.380806
	N	18	18	18	18	18	18	18	18	18	18	18	18	18	18	18	18	18	18	18
ZNTEucgr.K01349	Pearson’s correlation	-0.0599304	0.299319	0.167288	0.269245	0.462361	0.000123523	.a	.589*	-0.146425	1	0.169701	0.137881	0.146435	.535*	-0.0258463	.476*	0.0705353	.480*	0.295818
	P-Value	0.813261	0.22757	0.507016	0.279959	0.0533691	0.999612	.	0.0100909	0.56207		0.500819	0.585341	0.562044	0.0220547	0.918915	0.0457044	0.780922	0.0438185	0.233318
	N	18	18	18	18	18	18	18	18	18	18	18	18	18	18	18	18	18	18	18
ZNTEucgr.F02058	Pearson’s correlation	-0.295949	-0.257334	0.227317	-0.138108	-0.162121	.627**	.a	-0.24811	-0.292284	0.169701	1	-0.216593	-0.186045	0.0360163	.580*	0.380653	.765**	0.274713	0.101454
	P-Value	0.233101	0.302593	0.36433	0.584718	0.520409	0.00538593	.	0.320852	0.239214	0.500819		0.387989	0.459818	0.887175	0.0117175	0.119144	0.000216745	0.269927	0.688738
	N	18	18	18	18	18	18	18	18	18	18	18	18	18	18	18	18	18	18	18
ZNTEucgr.F02059	Pearson’s correlation	-0.172204	0.00483838	-0.195743	-0.163223	.685**	-0.104844	.a	0.349736	-0.0954115	0.137881	-0.216593	1	.953**	0.266648	-0.225849	-0.371077	-0.13304	-0.0182819	-0.399232
	P-Value	0.49443	0.984798	0.436319	0.517538	0.00169955	0.678856	.	0.15483	0.706473	0.585341	0.387989		9.93702e-10	0.284802	0.367519	0.129506	0.598701	0.942601	0.100739
	N	18	18	18	18	18	18	18	18	18	18	18	18	18	18	18	18	18	18	18
ZNTEucgr.F02060	Pearson’s correlation	-0.154937	-0.0334905	-0.184441	-0.157927	.739**	-0.116477	.a	0.230773	-0.0952026	0.146435	-0.186045	.953**	1	0.235225	-0.222933	-0.309451	-0.0787091	-0.137215	-0.334588
	P-Value	0.539298	0.895045	0.463766	0.531398	0.000453546	0.645326	.	0.356883	0.707089	0.562044	0.459818	9.93702e-10		0.34742	0.373903	0.21145	0.756224	0.587171	0.17474
	N	18	18	18	18	18	18	18	18	18	18	18	18	18	18	18	18	18	18	18
ZNTEucgr.C00648	Pearson’s correlation	-0.200721	.680**	-0.241197	.631**	0.402998	0.0701049	.a	0.281424	-0.39048	.535*	0.0360163	0.266648	0.235225	1	-0.266611	0.316966	0.0328062	0.346765	0.365454
	P-Value	0.424506	0.00189834	0.334954	0.00497383	0.0972727	0.782228	.	0.257921	0.109135	0.0220547	0.887175	0.284802	0.34742		0.284872	0.199988	0.897178	0.158606	0.135875
	N	18	18	18	18	18	18	18	18	18	18	18	18	18	18	18	18	18	18	18
ZNTEucgr.E01901	Pearson’s correlation	0.102038	-0.353723	-0.080343	-0.453038	-0.0204888	.788**	.a	-0.106729	0.404487	-0.0258463	.580*	-0.225849	-0.222933	-0.266611	1	0.0970409	.674**	-0.0762031	0.148247
	P-Value	0.687032	0.149859	0.751313	0.0590207	0.935685	0.000101298	.	0.67338	0.0959263	0.918915	0.0117175	0.367519	0.373903	0.284872		0.701676	0.00213886	0.763774	0.557161
	N	18	18	18	18	18	18	18	18	18	18	18	18	18	18	18	18	18	18	18
ZNTEucgr.D01642	Pearson’s correlation	-0.367347	0.10094	0.429891	.501*	-0.223467	-0.0940283	.a	-0.18338	-0.0231891	.476*	0.380653	-0.371077	-0.309451	0.316966	0.0970409	1	0.171147	.476*	.601**
	P-Value	0.133707	0.690241	0.0749803	0.0342591	0.372728	0.710554	.	0.466385	0.927229	0.0457044	0.119144	0.129506	0.21145	0.199988	0.701676		0.497123	0.0456521	0.00839049
	N	18	18	18	18	18	18	18	18	18	18	18	18	18	18	18	18	18	18	18
ZNTEucgr.D01644	Pearson’s correlation	-0.0461271	-0.116984	-0.0926194	-0.260356	-0.0388261	.645**	.a	-0.144065	0.0825977	0.0705353	.765**	-0.13304	-0.0787091	0.0328062	.674**	0.171147	1	-0.0156502	0.249746
	P-Value	0.855781	0.643878	0.714718	0.296748	0.878433	0.00385549	.	0.568456	0.744552	0.780922	0.000216745	0.598701	0.756224	0.897178	0.00213886	0.497123		0.950854	0.317568
	N	18	18	18	18	18	18	18	18	18	18	18	18	18	18	18	18	18	18	18
ZNTEucgr.E01082	Pearson’s correlation	-.514*	0.228544	0.191026	0.20523	-0.0656222	-0.0645871	.a	0.22431	-0.219872	.480*	0.274713	-0.0182819	-0.137215	0.346765	-0.0762031	.476*	-0.0156502	1	0.0858624
	P-Value	0.0292157	0.361677	0.44767	0.413951	0.795865	0.799022	.	0.370879	0.380667	0.0438185	0.269927	0.942601	0.587171	0.158606	0.763774	0.0456521	0.950854		0.734793
	N	18	18	18	18	18	18	18	18	18	18	18	18	18	18	18	18	18	18	18
ZNTEucgr.E01090	Pearson’s correlation	0.120604	.488*	0.116075	0.385121	-0.178915	0.203003	.a	-0.210329	0.21981	0.295818	0.101454	-0.399232	-0.334588	0.365454	0.148247	.601**	0.249746	0.0858624	1
	P-Value	0.633583	0.0397556	0.646474	0.114516	0.477492	0.419148	.	0.40219	0.380806	0.233318	0.688738	0.100739	0.17474	0.135875	0.557161	0.00839049	0.317568	0.734793
	N	18	18	18	18	18	18	18	18	18	18	18	18	18	18	18	18	18	18	18
* Significant at the 0.05 level of correlation (two-sided).
** significant at the 0.01 level of correlation (two-sided).

## Sheet: Table. S3
Table. S3 Pearson’s correlation analysis on COPT/Ctr family genes
		COPTEucgr.A00960	COPTEucgr.A00963	COPTEucgr.A00965	COPTEucgr.A02727	COPTEucgr.A02786	COPTEucgr.B00718	COPTEucgr.B03028	COPTEucgr.D01867	COPTEucgr.E00673	COPTEucgr.E00765	COPTEucgr.E04208	COPTEucgr.E04213	COPTEucgr.F03666	COPTEucgr.H01538	COPTEucgr.L01980	COPTEucgr.L03723	CtrEucgr.B02736	CtrEucgr.B02737	CtrEucgr.J01987	CtrEucgr.J01988	CtrEucgr.J01992
COPTEucgr.A00960	Pearson’s correlation	.a	.a	.a	.a	.a	.a	.a	.a	.a	.a	.a	.a	.a	.a	.a	.a	.a	.a	.a	.a	.a
	P-Value		.	.	.	.	.	.	.	.	.	.	.	.	.	.	.	.	.	.	.	.
	N	18	18	18	18	18	18	18	18	18	18	18	18	18	18	18	18	18	18	18	18	18
COPTEucgr.A00963	Pearson’s correlation	.a	1	0.231879	-.576*	0.391811	0.200968	0.221415	-0.074234	0.0218801	.777**	-0.12223	0.298319	-0.0906922	.a	0.451079	.a	-0.181813	-0.0733844	-0.112447	0.211025	0.085323
	P-Value	.		0.354519	0.0122937	0.107827	0.423925	0.377249	0.76972	0.931327	0.000150543	0.628978	0.229203	0.720426	.	0.0602632	.	0.470269	0.772289	0.656871	0.400596	0.736402
	N	18	18	18	18	18	18	18	18	18	18	18	18	18	18	18	18	18	18	18	18	18
COPTEucgr.A00965	Pearson’s correlation	.a	0.231879	1	-0.142498	0.0413033	0.0806772	0.0879832	-0.0787663	.772**	0.441383	-0.351687	.518*	0.399079	.a	0.411762	.a	0.0932201	-0.173748	-0.173719	-0.178269	-0.230234
	P-Value	.	0.354519		0.572716	0.870736	0.75031	0.728473	0.756052	0.00017667	0.0667021	0.152384	0.0277267	0.100881	.	0.0895412	.	0.712941	0.490507	0.490581	0.479109	0.35804
	N	18	18	18	18	18	18	18	18	18	18	18	18	18	18	18	18	18	18	18	18	18
COPTEucgr.A02727	Pearson’s correlation	.a	-.576*	-0.142498	1	-0.296614	-0.373204	-.607**	-0.333738	-0.0756205	-.573*	0.0936289	-0.396374	0.0105843	.a	-0.41495	.a	0.0988475	0.327058	.514*	0.171133	0.200507
	P-Value	.	0.0122937	0.572716		0.232004	0.127151	0.00758515	0.175906	0.765532	0.01298	0.711733	0.103428	0.966752	.	0.0868427	.	0.69637	0.185252	0.0292125	0.49716	0.425009
	N	18	18	18	18	18	18	18	18	18	18	18	18	18	18	18	18	18	18	18	18	18
COPTEucgr.A02786	Pearson’s correlation	.a	0.391811	0.0413033	-0.296614	1	0.435599	.498*	0.400469	-0.15988	0.293517	-0.220869	0.361104	-0.4441	.a	0.336227	.a	0.0606675	0.236383	-0.0635386	0.387478	0.19152
	P-Value	.	0.107827	0.870736	0.232004		0.0707794	0.0355085	0.0995908	0.526268	0.237146	0.378455	0.14095	0.0648488	.	0.172507	.	0.811004	0.344981	0.802223	0.112126	0.446474
	N	18	18	18	18	18	18	18	18	18	18	18	18	18	18	18	18	18	18	18	18	18
COPTEucgr.B00718	Pearson’s correlation	.a	0.200968	0.0806772	-0.373204	0.435599	1	.551*	0.21189	-0.0838043	.541*	-0.0683279	.548*	-0.308054	.a	.606**	.a	-0.0259006	-0.206639	-0.279055	-0.02204	-0.199833
	P-Value	.	0.423925	0.75031	0.127151	0.0707794		0.0177448	0.398625	0.74094	0.0203384	0.787627	0.0184469	0.213628	.	0.00768602	.	0.918745	0.410683	0.26212	0.930827	0.4266
	N	18	18	18	18	18	18	18	18	18	18	18	18	18	18	18	18	18	18	18	18	18
COPTEucgr.B03028	Pearson’s correlation	.a	0.221415	0.0879832	-.607**	.498*	.551*	1	.487*	-0.128449	0.367668	-0.169708	0.431757	-0.336011	.a	0.429749	.a	0.102754	-0.241313	-0.284565	0.0507579	-0.157068
	P-Value	.	0.377249	0.728473	0.00758515	0.0355085	0.0177448		0.0403549	0.611487	0.133341	0.5008	0.0735869	0.1728	.	0.0750868	.	0.684942	0.334714	0.252419	0.841469	0.533662
	N	18	18	18	18	18	18	18	18	18	18	18	18	18	18	18	18	18	18	18	18	18
COPTEucgr.D01867	Pearson’s correlation	.a	-0.074234	-0.0787663	-0.333738	0.400469	0.21189	.487*	1	-0.0103547	-0.0242157	-0.0968556	0.171579	-0.278572	.a	-0.0991845	.a	0.273172	-0.242697	0.0140496	0.214594	0.22797
	P-Value	.	0.76972	0.756052	0.175906	0.0995908	0.398625	0.0403549		0.967473	0.924016	0.702221	0.496022	0.262981	.	0.695382	.	0.272731	0.331863	0.955875	0.392491	0.362916
	N	18	18	18	18	18	18	18	18	18	18	18	18	18	18	18	18	18	18	18	18	18
COPTEucgr.E00673	Pearson’s correlation	.a	0.0218801	.772**	-0.0756205	-0.15988	-0.0838043	-0.128449	-0.0103547	1	0.345154	-0.106252	.548*	.603**	.a	0.284954	.a	0.327342	-0.288032	-0.141139	-0.291322	-0.33729
	P-Value	.	0.931327	0.00017667	0.765532	0.526268	0.74094	0.611487	0.967473		0.16068	0.674765	0.0185245	0.00807691	.	0.251744	.	0.184847	0.246433	0.57642	0.240835	0.171068
	N	18	18	18	18	18	18	18	18	18	18	18	18	18	18	18	18	18	18	18	18	18
COPTEucgr.E00765	Pearson’s correlation	.a	.777**	0.441383	-.573*	0.293517	.541*	0.367668	-0.0242157	0.345154	1	-0.0688378	.748**	0.102298	.a	.782**	.a	-0.0557194	-0.354577	-0.212087	-0.0128032	-0.201818
	P-Value	.	0.000150543	0.0667021	0.01298	0.237146	0.0203384	0.133341	0.924016	0.16068		0.786077	0.000361166	0.686274	.	0.000127177	.	0.826186	0.14881	0.398175	0.959787	0.421925
	N	18	18	18	18	18	18	18	18	18	18	18	18	18	18	18	18	18	18	18	18	18
COPTEucgr.E04208	Pearson’s correlation	.a	-0.12223	-0.351687	0.0936289	-0.220869	-0.0683279	-0.169708	-0.0968556	-0.106252	-0.0688378	1	-0.14612	0.114386	.a	-0.160008	.a	-0.0153633	0.17883	-0.116877	-0.187538	-0.315778
	P-Value	.	0.628978	0.152384	0.711733	0.378455	0.787627	0.5008	0.702221	0.674765	0.786077		0.562893	0.651309	.	0.525932	.	0.951754	0.477704	0.644185	0.456161	0.201773
	N	18	18	18	18	18	18	18	18	18	18	18	18	18	18	18	18	18	18	18	18	18
COPTEucgr.E04213	Pearson’s correlation	.a	0.298319	.518*	-0.396374	0.361104	.548*	0.431757	0.171579	.548*	.748**	-0.14612	1	0.0964932	.a	.756**	.a	-0.0127938	-0.233598	-0.159682	-0.0249361	-0.240463
	P-Value	.	0.229203	0.0277267	0.103428	0.14095	0.0184469	0.0735869	0.496022	0.0185245	0.000361166	0.562893		0.703287	.	0.000286488	.	0.959816	0.350862	0.526785	0.921762	0.336471
	N	18	18	18	18	18	18	18	18	18	18	18	18	18	18	18	18	18	18	18	18	18
COPTEucgr.F03666	Pearson’s correlation	.a	-0.0906922	0.399079	0.0105843	-0.4441	-0.308054	-0.336011	-0.278572	.603**	0.102298	0.114386	0.0964932	1	.a	0.021614	.a	.471*	-0.345015	-0.280664	-.606**	-.626**
	P-Value	.	0.720426	0.100881	0.966752	0.0648488	0.213628	0.1728	0.262981	0.00807691	0.686274	0.651309	0.703287		.	0.932161	.	0.048431	0.16086	0.259264	0.00762934	0.00546753
	N	18	18	18	18	18	18	18	18	18	18	18	18	18	18	18	18	18	18	18	18	18
COPTEucgr.H01538	Pearson’s correlation	.a	.a	.a	.a	.a	.a	.a	.a	.a	.a	.a	.a	.a	.a	.a	.a	.a	.a	.a	.a	.a
	P-Value	.	.	.	.	.	.	.	.	.	.	.	.	.		.	.	.	.	.	.	.
	N	18	18	18	18	18	18	18	18	18	18	18	18	18	18	18	18	18	18	18	18	18
COPTEucgr.L01980	Pearson’s correlation	.a	0.451079	0.411762	-0.41495	0.336227	.606**	0.429749	-0.0991845	0.284954	.782**	-0.160008	.756**	0.021614	.a	1	.a	-0.181615	-0.250153	-0.15136	0.0457404	-0.178325
	P-Value	.	0.0602632	0.0895412	0.0868427	0.172507	0.00768602	0.0750868	0.695382	0.251744	0.000127177	0.525932	0.000286488	0.932161	.		.	0.47076	0.316754	0.548817	0.856979	0.47897
	N	18	18	18	18	18	18	18	18	18	18	18	18	18	18	18	18	18	18	18	18	18
COPTEucgr.L03723	Pearson’s correlation	.a	.a	.a	.a	.a	.a	.a	.a	.a	.a	.a	.a	.a	.a	.a	.a	.a	.a	.a	.a	.a
	P-Value	.	.	.	.	.	.	.	.	.	.	.	.	.	.	.		.	.	.	.	.
	N	18	18	18	18	18	18	18	18	18	18	18	18	18	18	18	18	18	18	18	18	18
CtrEucgr.B02736	Pearson’s correlation	.a	-0.181813	0.0932201	0.0988475	0.0606675	-0.0259006	0.102754	0.273172	0.327342	-0.0557194	-0.0153633	-0.0127938	.471*	.a	-0.181615	.a	1	-0.247931	-0.163604	-0.281581	-.489*
	P-Value	.	0.470269	0.712941	0.69637	0.811004	0.918745	0.684942	0.272731	0.184847	0.826186	0.951754	0.959816	0.048431	.	0.47076	.		0.321213	0.516548	0.257644	0.039324
	N	18	18	18	18	18	18	18	18	18	18	18	18	18	18	18	18	18	18	18	18	18
CtrEucgr.B02737	Pearson’s correlation	.a	-0.0733844	-0.173748	0.327058	0.236383	-0.206639	-0.241313	-0.242697	-0.288032	-0.354577	0.17883	-0.233598	-0.345015	.a	-0.250153	.a	-0.247931	1	0.234932	0.365533	0.0266222
	P-Value	.	0.772289	0.490507	0.185252	0.344981	0.410683	0.334714	0.331863	0.246433	0.14881	0.477704	0.350862	0.16086	.	0.316754	.	0.321213		0.348037	0.135784	0.916489
	N	18	18	18	18	18	18	18	18	18	18	18	18	18	18	18	18	18	18	18	18	18
CtrEucgr.J01987	Pearson’s correlation	.a	-0.112447	-0.173719	.514*	-0.0635386	-0.279055	-0.284565	0.0140496	-0.141139	-0.212087	-0.116877	-0.159682	-0.280664	.a	-0.15136	.a	-0.163604	0.234932	1	.840**	.534*
	P-Value	.	0.656871	0.490581	0.0292125	0.802223	0.26212	0.252419	0.955875	0.57642	0.398175	0.644185	0.526785	0.259264	.	0.548817	.	0.516548	0.348037		1.31907e-05	0.0224707
	N	18	18	18	18	18	18	18	18	18	18	18	18	18	18	18	18	18	18	18	18	18
CtrEucgr.J01988	Pearson’s correlation	.a	0.211025	-0.178269	0.171133	0.387478	-0.02204	0.0507579	0.214594	-0.291322	-0.0128032	-0.187538	-0.0249361	-.606**	.a	0.0457404	.a	-0.281581	0.365533	.840**	1	.633**
	P-Value	.	0.400596	0.479109	0.49716	0.112126	0.930827	0.841469	0.392491	0.240835	0.959787	0.456161	0.921762	0.00762934	.	0.856979	.	0.257644	0.135784	1.31907e-05		0.00478422
	N	18	18	18	18	18	18	18	18	18	18	18	18	18	18	18	18	18	18	18	18	18
CtrEucgr.J01992	Pearson’s correlation	.a	0.085323	-0.230234	0.200507	0.19152	-0.199833	-0.157068	0.22797	-0.33729	-0.201818	-0.315778	-0.240463	-.626**	.a	-0.178325	.a	-.489*	0.0266222	.534*	.633**	1
	P-Value	.	0.736402	0.35804	0.425009	0.446474	0.4266	0.533662	0.362916	0.171068	0.421925	0.201773	0.336471	0.00546753	.	0.47897	.	0.039324	0.916489	0.0224707	0.00478422
	N	18	18	18	18	18	18	18	18	18	18	18	18	18	18	18	18	18	18	18	18	18
* Significant at the 0.05 level of correlation (two-sided).
** significant at the 0.01 level of correlation (two-sided).

## Sheet: Table. S4
Table. S4 Pearson’s correlation analysis on YSL family genes
		YSLEucgr.D01684	YSLEucgr.K00012	YSLEucgr.A01430	YSLEucgr.K00010	YSLEucgr.K00413	YSLEucgr.B00833	YSLEucgr.K02320	YSLEucgr.K02321	YSLEucgr.I01628	YSLEucgr.B00295	YSLEucgr.B00296	YSLEucgr.B00835	YSLEucgr.G02568	YSLEucgr.H00651	YSLEucgr.H00652	YSLEucgr.K02315	YSLEucgr.K02316	YSLEucgr.K02318	YSLEucgr.K02319
YSLEucgr.D01684	Pearson’s correlation	1	.602**	0.116305	-0.218711	-0.152685	-0.0157846	-0.00347401	0.162722	0.40916	-0.260767	-0.0305294	.a	-0.0600618	0.242136	0.379967	0.103445	0.223918	0.0650164	0.145545
	P-Value		0.00825339	0.645818	0.383251	0.545281	0.950432	0.989085	0.518842	0.0917886	0.295959	0.904282	.	0.812859	0.333017	0.119866	0.682929	0.37174	0.797712	0.564448
	N	18	18	18	18	18	18	18	18	18	18	18	18	18	18	18	18	18	18	18
YSLEucgr.K00012	Pearson’s correlation	.602**	1	0.104097	-0.0894903	-0.0939459	-0.0954388	0.00391833	0.00738625	0.067238	-0.0954388	-0.137115	.a	0.138017	-0.162269	-0.00624198	0.121959	0.324697	0.229866	-0.059245
	P-Value	0.00825339		0.68103	0.723993	0.710797	0.706393	0.987689	0.976795	0.790943	0.706393	0.587447	.	0.584968	0.520024	0.980389	0.629744	0.188632	0.35883	0.815362
	N	18	18	18	18	18	18	18	18	18	18	18	18	18	18	18	18	18	18	18
YSLEucgr.A01430	Pearson’s correlation	0.116305	0.104097	1	0.420942	-0.273006	0.314719	0.171568	0.0701524	0.454495	0.349068	-0.0105848	.a	-0.207963	-0.252168	0.246518	0.202467	0.131121	0.0833098	0.0822835
	P-Value	0.645818	0.68103		0.0819319	0.273033	0.203372	0.49605	0.782084	0.0581093	0.155673	0.96675	.	0.407625	0.312742	0.324069	0.420402	0.604033	0.74242	0.745493
	N	18	18	18	18	18	18	18	18	18	18	18	18	18	18	18	18	18	18	18
YSLEucgr.K00010	Pearson’s correlation	-0.218711	-0.0894903	0.420942	1	-.571*	-0.13369	-0.213792	-0.219138	0.0256414	.953**	-0.159699	.a	-0.265664	0.0179614	-0.124396	-0.289921	-0.189326	-0.296365	-0.318257
	P-Value	0.383251	0.723993	0.0819319		0.0132616	0.5969	0.394305	0.3823	0.919556	1.0329e-09	0.526742	.	0.286651	0.943606	0.622863	0.243209	0.451798	0.232414	0.198062
	N	18	18	18	18	18	18	18	18	18	18	18	18	18	18	18	18	18	18	18
YSLEucgr.K00413	Pearson’s correlation	-0.152685	-0.0939459	-0.273006	-.571*	1	-0.123914	-0.0685726	-0.333208	-0.0533537	-.597**	0.0483882	.a	-0.178523	-0.0552904	-0.00720003	-0.0923003	-0.20302	-0.133136	-0.196377
	P-Value	0.545281	0.710797	0.273033	0.0132616		0.624221	0.786883	0.176635	0.833466	0.00887519	0.848787	.	0.478473	0.827505	0.97738	0.715662	0.419108	0.598435	0.434805
	N	18	18	18	18	18	18	18	18	18	18	18	18	18	18	18	18	18	18	18
YSLEucgr.B00833	Pearson’s correlation	-0.0157846	-0.0954388	0.314719	-0.13369	-0.123914	1	-0.192994	0.0158083	0.023625	-0.0588235	.553*	.a	-0.195453	-0.232985	0.428014	0.220211	0.171604	0.24505	0.242377
	P-Value	0.950432	0.706393	0.203372	0.5969	0.624221		0.442915	0.950358	0.925865	0.816654	0.0173337	.	0.437014	0.352163	0.076401	0.379914	0.495958	0.327049	0.33252
	N	18	18	18	18	18	18	18	18	18	18	18	18	18	18	18	18	18	18	18
YSLEucgr.K02320	Pearson’s correlation	-0.00347401	0.00391833	0.171568	-0.213792	-0.0685726	-0.192994	1	.736**	-0.0637361	-0.192994	0.116229	.a	.710**	-0.228111	-0.110138	0.352151	0.30511	0.446455	.687**
	P-Value	0.989085	0.987689	0.49605	0.394305	0.786883	0.442915		0.000502569	0.80162	0.442915	0.646034	.	0.00095358	0.362612	0.663521	0.151806	0.218263	0.0632732	0.00163739
	N	18	18	18	18	18	18	18	18	18	18	18	18	18	18	18	18	18	18	18
YSLEucgr.K02321	Pearson’s correlation	0.162722	0.00738625	0.0701524	-0.219138	-0.333208	0.0158083	.736**	1	-0.094111	-0.155741	-0.0200578	.a	0.439457	-0.202744	0.061637	.666**	0.437752	.590**	.924**
	P-Value	0.518842	0.976795	0.782084	0.3823	0.176635	0.950358	0.000502569		0.710309	0.537168	0.937036	.	0.0680399	0.419752	0.808036	0.00252738	0.0692409	0.0099329	4.47652e-08
	N	18	18	18	18	18	18	18	18	18	18	18	18	18	18	18	18	18	18	18
YSLEucgr.I01628	Pearson’s correlation	0.40916	0.067238	0.454495	0.0256414	-0.0533537	0.023625	-0.0637361	-0.094111	1	-0.12398	-0.235992	.a	-0.190604	0.184358	.597**	-0.301845	-0.0280662	-0.283595	-0.242555
	P-Value	0.0917886	0.790943	0.0581093	0.919556	0.833466	0.925865	0.80162	0.710309		0.624035	0.345804	.	0.448693	0.46397	0.00889493	0.223479	0.911975	0.25411	0.332155
	N	18	18	18	18	18	18	18	18	18	18	18	18	18	18	18	18	18	18	18
YSLEucgr.B00295	Pearson’s correlation	-0.260767	-0.0954388	0.349068	.953**	-.597**	-0.0588235	-0.192994	-0.155741	-0.12398	1	-0.0845104	.a	-0.195453	-0.0428838	-0.1849	-0.176313	-0.192594	-0.171776	-0.209992
	P-Value	0.295959	0.706393	0.155673	1.0329e-09	0.00887519	0.816654	0.442915	0.537168	0.624035		0.73883	.	0.437014	0.865831	0.462634	0.484026	0.443881	0.495518	0.402961
	N	18	18	18	18	18	18	18	18	18	18	18	18	18	18	18	18	18	18	18
YSLEucgr.B00296	Pearson’s correlation	-0.0305294	-0.137115	-0.0105848	-0.159699	0.0483882	.553*	0.116229	-0.0200578	-0.235992	-0.0845104	1	.a	0.0957884	-0.0249353	0.283199	-0.11759	0.0820383	0.144847	0.232047
	P-Value	0.904282	0.587447	0.96675	0.526742	0.848787	0.0173337	0.646034	0.937036	0.345804	0.73883		.	0.705363	0.921765	0.254803	0.642152	0.746228	0.566337	0.354162
	N	18	18	18	18	18	18	18	18	18	18	18	18	18	18	18	18	18	18	18
YSLEucgr.B00835	Pearson’s correlation	.a	.a	.a	.a	.a	.a	.a	.a	.a	.a	.a	.a	.a	.a	.a	.a	.a	.a	.a
	P-Value	.	.	.	.	.	.	.	.	.	.	.		.	.	.	.	.	.	.
	N	18	18	18	18	18	18	18	18	18	18	18	18	18	18	18	18	18	18	18
YSLEucgr.G02568	Pearson’s correlation	-0.0600618	0.138017	-0.207963	-0.265664	-0.178523	-0.195453	.710**	0.439457	-0.190604	-0.195453	0.0957884	.a	1	-0.143114	-0.226083	0.0486436	0.0905962	.475*	0.36972
	P-Value	0.812859	0.584968	0.407625	0.286651	0.478473	0.437014	0.00095358	0.0680399	0.448693	0.437014	0.705363	.		0.571039	0.36701	0.847998	0.72071	0.046168	0.131022
	N	18	18	18	18	18	18	18	18	18	18	18	18	18	18	18	18	18	18	18
YSLEucgr.H00651	Pearson’s correlation	0.242136	-0.162269	-0.252168	0.0179614	-0.0552904	-0.232985	-0.228111	-0.202744	0.184358	-0.0428838	-0.0249353	.a	-0.143114	1	0.0655063	-0.452288	-0.268329	-0.269351	-0.23557
	P-Value	0.333017	0.520024	0.312742	0.943606	0.827505	0.352163	0.362612	0.419752	0.46397	0.865831	0.921765	.	0.571039		0.796218	0.0594939	0.281662	0.279762	0.346691
	N	18	18	18	18	18	18	18	18	18	18	18	18	18	18	18	18	18	18	18
YSLEucgr.H00652	Pearson’s correlation	0.379967	-0.00624198	0.246518	-0.124396	-0.00720003	0.428014	-0.110138	0.061637	.597**	-0.1849	0.283199	.a	-0.226083	0.0655063	1	-0.171572	-0.133366	-0.0562162	0.112379
	P-Value	0.119866	0.980389	0.324069	0.622863	0.97738	0.076401	0.663521	0.808036	0.00889493	0.462634	0.254803	.	0.36701	0.796218		0.49604	0.597797	0.824659	0.657066
	N	18	18	18	18	18	18	18	18	18	18	18	18	18	18	18	18	18	18	18
YSLEucgr.K02315	Pearson’s correlation	0.103445	0.121959	0.202467	-0.289921	-0.0923003	0.220211	0.352151	.666**	-0.301845	-0.176313	-0.11759	.a	0.0486436	-0.452288	-0.171572	1	.557*	.649**	.743**
	P-Value	0.682929	0.629744	0.420402	0.243209	0.715662	0.379914	0.151806	0.00252738	0.223479	0.484026	0.642152	.	0.847998	0.0594939	0.49604		0.0164237	0.00359526	0.000414051
	N	18	18	18	18	18	18	18	18	18	18	18	18	18	18	18	18	18	18	18
YSLEucgr.K02316	Pearson’s correlation	0.223918	0.324697	0.131121	-0.189326	-0.20302	0.171604	0.30511	0.437752	-0.0280662	-0.192594	0.0820383	.a	0.0905962	-0.268329	-0.133366	.557*	1	.518*	0.45384
	P-Value	0.37174	0.188632	0.604033	0.451798	0.419108	0.495958	0.218263	0.0692409	0.911975	0.443881	0.746228	.	0.72071	0.281662	0.597797	0.0164237		0.027771	0.0585174
	N	18	18	18	18	18	18	18	18	18	18	18	18	18	18	18	18	18	18	18
YSLEucgr.K02318	Pearson’s correlation	0.0650164	0.229866	0.0833098	-0.296365	-0.133136	0.24505	0.446455	.590**	-0.283595	-0.171776	0.144847	.a	.475*	-0.269351	-0.0562162	.649**	.518*	1	.699**
	P-Value	0.797712	0.35883	0.74242	0.232414	0.598435	0.327049	0.0632732	0.0099329	0.25411	0.495518	0.566337	.	0.046168	0.279762	0.824659	0.00359526	0.027771		0.00125637
	N	18	18	18	18	18	18	18	18	18	18	18	18	18	18	18	18	18	18	18
YSLEucgr.K02319	Pearson’s correlation	0.145545	-0.059245	0.0822835	-0.318257	-0.196377	0.242377	.687**	.924**	-0.242555	-0.209992	0.232047	.a	0.36972	-0.23557	0.112379	.743**	0.45384	.699**	1
	P-Value	0.564448	0.815362	0.745493	0.198062	0.434805	0.33252	0.00163739	4.47652e-08	0.332155	0.402961	0.354162	.	0.131022	0.346691	0.657066	0.000414051	0.0585174	0.00125637
	N	18	18	18	18	18	18	18	18	18	18	18	18	18	18	18	18	18	18	18
* Significant at the 0.05 level of correlation (two-sided).
** significant at the 0.01 level of correlation (two-sided).

## Sheet: Table. S5
Table. S5 Pearson’s correlation analysis on ZIFL family genes
		ZIFLEucgr.G02625	ZIFLEucgr.G02628	ZIFLEucgr.G02629	ZIFLEucgr.G02630	ZIFLEucgr.G02631	ZIFLEucgr.K01705	ZIFLEucgr.L01874	ZIFLEucgr.B03776
ZIFLEucgr.G02625	Pearson’s correlation	1	0.0268207	0.186569	0.327874	-0.0551681	0.00941143	0.326013	0.261289
	P-Value		0.915868	0.458534	0.184093	0.827881	0.970435	0.186743	0.294959
	N	18	18	18	18	18	18	18	18
ZIFLEucgr.G02628	Pearson’s correlation	0.0268207	1	0.131581	0.0372529	0.153731	-0.0882129	0.0635081	0.110591
	P-Value	0.915868		0.602753	0.883326	0.542499	0.72779	0.802316	0.662214
	N	18	18	18	18	18	18	18	18
ZIFLEucgr.G02629	Pearson’s correlation	0.186569	0.131581	1	.631**	0.394761	-0.138034	.829**	.543*
	P-Value	0.458534	0.602753		0.00498816	0.104968	0.58492	2.12607e-05	0.0199893
	N	18	18	18	18	18	18	18	18
ZIFLEucgr.G02630	Pearson’s correlation	0.327874	0.0372529	.631**	1	0.0521896	-0.188413	.689**	.500*
	P-Value	0.184093	0.883326	0.00498816		0.837053	0.454022	0.00154982	0.0347652
	N	18	18	18	18	18	18	18	18
ZIFLEucgr.G02631	Pearson’s correlation	-0.0551681	0.153731	0.394761	0.0521896	1	0.347731	0.0424243	0.466338
	P-Value	0.827881	0.542499	0.104968	0.837053		0.157371	0.867257	0.0510858
	N	18	18	18	18	18	18	18	18
ZIFLEucgr.K01705	Pearson’s correlation	0.00941143	-0.0882129	-0.138034	-0.188413	0.347731	1	-0.191253	.498*
	P-Value	0.970435	0.72779	0.58492	0.454022	0.157371		0.447119	0.0355741
	N	18	18	18	18	18	18	18	18
ZIFLEucgr.L01874	Pearson’s correlation	0.326013	0.0635081	.829**	.689**	0.0424243	-0.191253	1	0.412501
	P-Value	0.186743	0.802316	2.12607e-05	0.00154982	0.867257	0.447119		0.0889104
	N	18	18	18	18	18	18	18	18
ZIFLEucgr.B03776	Pearson’s correlation	0.261289	0.110591	.543*	.500*	0.466338	.498*	0.412501	1
	P-Value	0.294959	0.662214	0.0199893	0.0347652	0.0510858	0.0355741	0.0889104
	N	18	18	18	18	18	18	18	18
* Significant at the 0.05 level of correlation (two-sided).
** significant at the 0.01 level of correlation (two-sided).

## Sheet: Table. S6
Table. S6 Pearson’s correlation analysis on HMA family genes
		HMAEucgr.H02227	HMAEucgr.C00131	HMAEucgr.C02245	HMAEucgr.D01863	HMAEucgr.E00578	HMAEucgr.J00786
HMAEucgr.H02227	Pearson’s correlation	1	.565*	.626**	0.463298	.592**	-0.0818141
	P-Value		0.0145002	0.005431	0.0528244	0.00961103	0.7469
	N	18	18	18	18	18	18
HMAEucgr.C00131	Pearson’s correlation	.565*	1	.624**	.773**	.649**	0.121129
	P-Value	0.0145002		0.00563361	0.000170827	0.00357281	0.632094
	N	18	18	18	18	18	18
HMAEucgr.C02245	Pearson’s correlation	.626**	.624**	1	.576*	.531*	-0.0236214
	P-Value	0.005431	0.00563361		0.0122996	0.0234259	0.925876
	N	18	18	18	18	18	18
HMAEucgr.D01863	Pearson’s correlation	0.463298	.773**	.576*	1	.718**	-0.186932
	P-Value	0.0528244	0.000170827	0.0122996		0.000795864	0.457642
	N	18	18	18	18	18	18
HMAEucgr.E00578	Pearson’s correlation	.592**	.649**	.531*	.718**	1	-0.353946
	P-Value	0.00961103	0.00357281	0.0234259	0.000795864		0.149585
	N	18	18	18	18	18	18
HMAEucgr.J00786	Pearson’s correlation	-0.0818141	0.121129	-0.0236214	-0.186932	-0.353946	1
	P-Value	0.7469	0.632094	0.925876	0.457642	0.149585
	N	18	18	18	18	18	18
* Significant at the 0.05 level of correlation (two-sided).
** significant at the 0.01 level of correlation (two-sided).

## Sheet: Table. S7
Table. S7 Pearson’s correlation analysis on CE/MTP family genes
		MTPEucgr.C02043	MTPEucgr.E01087	MTPEucgr.B02299	MTPEucgr.B02300	CEEucgr.A02454	CEEucgr.B03634	CEEucgr.E01084	CEEucgr.E01088	CEEucgr.E01089	CEEucgr.F04020	CEEucgr.F04467	CEEucgr.F04468	CEEucgr.F04469	CEEucgr.G02893	CEEucgr.J01168	CEEucgr.J01747	CEEucgr.K01853	CEEucgr.K03452
MTPEucgr.C02043	Pearson’s correlation	1	0.408839	-0.0682151	0.127844	0.136203	0.264018	-0.176325	0.231727	0.146835	-0.0859611	-0.201509	0.0204476	0.0168614	-0.0401693	-0.311784	-0.048004	-0.0724846	0.347357
	P-Value		0.092069	0.78797	0.613179	0.589957	0.28976	0.483994	0.354844	0.560963	0.734498	0.422652	0.935814	0.947055	0.874258	0.207847	0.849975	0.775013	0.157849
	N	18	18	18	18	18	18	18	18	18	18	18	18	18	18	18	18	18	18
MTPEucgr.E01087	Pearson’s correlation	0.408839	1	-0.235127	0.208291	0.0854228	0.33823	-.553*	0.23546	0.45093	0.0469417	-0.277321	-0.10547	-0.0165285	-0.112694	-0.197917	-0.231136	0.0462569	0.315884
	P-Value	0.092069		0.347626	0.406868	0.736104	0.169804	0.0171909	0.346925	0.0603588	0.85326	0.26522	0.677036	0.948099	0.656163	0.43114	0.356107	0.855379	0.201613
	N	18	18	18	18	18	18	18	18	18	18	18	18	18	18	18	18	18	18
MTPEucgr.B02299	Pearson’s correlation	-0.0682151	-0.235127	1	0.0205909	0.422542	0.102425	0.179695	0.0486009	0.0475507	0.129332	-0.11632	-0.0733919	0.218624	-0.0730997	0.180297	-0.36862	-0.243915	0.211176
	P-Value	0.78797	0.347626		0.935366	0.080656	0.685903	0.475542	0.84813	0.851377	0.609021	0.645775	0.772266	0.383446	0.773151	0.474041	0.132262	0.329366	0.400253
	N	18	18	18	18	18	18	18	18	18	18	18	18	18	18	18	18	18	18
MTPEucgr.B02300	Pearson’s correlation	0.127844	0.208291	0.0205909	1	0.333442	-0.0776786	0.0113743	0.459885	.629**	.611**	-0.228038	-0.0295988	0.387816	0.229322	-0.369179	-0.238056	-0.452005	.593**
	P-Value	0.613179	0.406868	0.935366		0.176314	0.759326	0.964272	0.0548285	0.00516069	0.00711057	0.362769	0.907188	0.111787	0.36	0.131631	0.341478	0.0596734	0.00942219
	N	18	18	18	18	18	18	18	18	18	18	18	18	18	18	18	18	18	18
CEEucgr.A02454	Pearson’s correlation	0.136203	0.0854228	0.422542	0.333442	1	0.0275063	-0.0357218	-0.102591	.473*	0.433705	-0.0163529	-0.335987	.849**	0.0980733	-0.131006	-.517*	-.505*	0.465937
	P-Value	0.589957	0.736104	0.080656	0.176314		0.913725	0.888092	0.685418	0.0475507	0.0721531	0.94865	0.172833	8.2833e-06	0.698642	0.604351	0.0279609	0.0323667	0.0513128
	N	18	18	18	18	18	18	18	18	18	18	18	18	18	18	18	18	18	18
CEEucgr.B03634	Pearson’s correlation	0.264018	0.33823	0.102425	-0.0776786	0.0275063	1	-0.147514	-0.133192	-0.225974	-0.0148554	-0.311655	-0.0551459	-0.303998	-.493*	0.322936	-0.144152	0.0938797	-0.0027945
	P-Value	0.28976	0.169804	0.685903	0.759326	0.913725		0.559134	0.598282	0.367249	0.953347	0.208045	0.827949	0.22003	0.0374883	0.19118	0.568222	0.710992	0.99122
	N	18	18	18	18	18	18	18	18	18	18	18	18	18	18	18	18	18	18
CEEucgr.E01084	Pearson’s correlation	-0.176325	-.553*	0.179695	0.0113743	-0.0357218	-0.147514	1	-0.153579	-0.107707	.504*	-0.281545	-0.313311	-0.0025892	0.17557	-0.0554005	-0.241636	-.557*	-0.0346005
	P-Value	0.483994	0.0171909	0.475542	0.964272	0.888092	0.559134		0.542901	0.670547	0.0329083	0.257708	0.205512	0.991865	0.485899	0.827166	0.334047	0.0164388	0.891585
	N	18	18	18	18	18	18	18	18	18	18	18	18	18	18	18	18	18	18
CEEucgr.E01088	Pearson’s correlation	0.231727	0.23546	0.0486009	0.459885	-0.102591	-0.133192	-0.153579	1	.563*	0.163025	-0.319019	0.378876	0.0226847	0.113753	-0.425774	0.117758	-0.119887	0.231181
	P-Value	0.354844	0.346925	0.84813	0.0548285	0.685418	0.598282	0.542901		0.0150113	0.518054	0.19693	0.12102	0.928808	0.653121	0.078122	0.641672	0.635616	0.356009
	N	18	18	18	18	18	18	18	18	18	18	18	18	18	18	18	18	18	18
CEEucgr.E01089	Pearson’s correlation	0.146835	0.45093	0.0475507	.629**	.473*	-0.225974	-0.107707	.563*	1	0.435619	-0.171129	-0.156212	.572*	0.0886708	-0.378787	-0.327328	-.484*	.570*
	P-Value	0.560963	0.0603588	0.851377	0.00516069	0.0475507	0.367249	0.670547	0.0150113		0.070765	0.497168	0.535922	0.0130677	0.726428	0.121115	0.184867	0.0417994	0.0135123
	N	18	18	18	18	18	18	18	18	18	18	18	18	18	18	18	18	18	18
CEEucgr.F04020	Pearson’s correlation	-0.0859611	0.0469417	0.129332	.611**	0.433705	-0.0148554	.504*	0.163025	0.435619	1	-0.443261	-0.274236	.481*	0.463375	-0.444799	-0.408921	-.762**	0.409999
	P-Value	0.734498	0.85326	0.609021	0.00711057	0.0721531	0.953347	0.0329083	0.518054	0.070765		0.0654174	0.270792	0.0434462	0.0527797	0.0643782	0.0919969	0.000236222	0.0910597
	N	18	18	18	18	18	18	18	18	18	18	18	18	18	18	18	18	18	18
CEEucgr.F04467	Pearson’s correlation	-0.201509	-0.277321	-0.11632	-0.228038	-0.0163529	-0.311655	-0.281545	-0.319019	-0.171129	-0.443261	1	0.404165	0.0132764	-0.0288363	0.363231	.574*	0.105626	-0.0801081
	P-Value	0.422652	0.26522	0.645775	0.362769	0.94865	0.208045	0.257708	0.19693	0.497168	0.0654174		0.0962167	0.958302	0.909569	0.138452	0.0128269	0.676584	0.752019
	N	18	18	18	18	18	18	18	18	18	18	18	18	18	18	18	18	18	18
CEEucgr.F04468	Pearson’s correlation	0.0204476	-0.10547	-0.0733919	-0.0295988	-0.335987	-0.0551459	-0.313311	0.378876	-0.156212	-0.274236	0.404165	1	-0.279517	-0.103358	-0.0675228	.764**	0.171137	-0.250599
	P-Value	0.935814	0.677036	0.772266	0.907188	0.172833	0.827949	0.205512	0.12102	0.535922	0.270792	0.0962167		0.261298	0.68318	0.790076	0.000225188	0.497148	0.315862
	N	18	18	18	18	18	18	18	18	18	18	18	18	18	18	18	18	18	18
CEEucgr.F04469	Pearson’s correlation	0.0168614	-0.0165285	0.218624	0.387816	.849**	-0.303998	-0.0025892	0.0226847	.572*	.481*	0.0132764	-0.279517	1	0.328479	-0.315688	-0.358347	-0.410402	0.281881
	P-Value	0.947055	0.948099	0.383446	0.111787	8.2833e-06	0.22003	0.991865	0.928808	0.0130677	0.0434462	0.958302	0.261298		0.183236	0.201908	0.144234	0.0907106	0.257117
	N	18	18	18	18	18	18	18	18	18	18	18	18	18	18	18	18	18	18
CEEucgr.G02893	Pearson’s correlation	-0.0401693	-0.112694	-0.0730997	0.229322	0.0980733	-.493*	0.17557	0.113753	0.0886708	0.463375	-0.0288363	-0.103358	0.328479	1	-.557*	0.00358659	-0.211598	0.0190586
	P-Value	0.874258	0.656163	0.773151	0.36	0.698642	0.0374883	0.485899	0.653121	0.726428	0.0527797	0.909569	0.68318	0.183236		0.0163977	0.988731	0.39929	0.940167
	N	18	18	18	18	18	18	18	18	18	18	18	18	18	18	18	18	18	18
CEEucgr.J01168	Pearson’s correlation	-0.311784	-0.197917	0.180297	-0.369179	-0.131006	0.322936	-0.0554005	-0.425774	-0.378787	-0.444799	0.363231	-0.0675228	-0.315688	-.557*	1	0.0156694	0.361891	-0.130323
	P-Value	0.207847	0.43114	0.474041	0.131631	0.604351	0.19118	0.827166	0.078122	0.121115	0.0643782	0.138452	0.790076	0.201908	0.0163977		0.950793	0.140023	0.606254
	N	18	18	18	18	18	18	18	18	18	18	18	18	18	18	18	18	18	18
CEEucgr.J01747	Pearson’s correlation	-0.048004	-0.231136	-0.36862	-0.238056	-.517*	-0.144152	-0.241636	0.117758	-0.327328	-0.408921	.574*	.764**	-0.358347	0.00358659	0.0156694	1	0.258092	-0.37459
	P-Value	0.849975	0.356107	0.132262	0.341478	0.0279609	0.568222	0.334047	0.641672	0.184867	0.0919969	0.0128269	0.000225188	0.144234	0.988731	0.950793		0.301121	0.125633
	N	18	18	18	18	18	18	18	18	18	18	18	18	18	18	18	18	18	18
CEEucgr.K01853	Pearson’s correlation	-0.0724846	0.0462569	-0.243915	-0.452005	-.505*	0.0938797	-.557*	-0.119887	-.484*	-.762**	0.105626	0.171137	-0.410402	-0.211598	0.361891	0.258092	1	-.564*
	P-Value	0.775013	0.855379	0.329366	0.0596734	0.0323667	0.710992	0.0164388	0.635616	0.0417994	0.000236222	0.676584	0.497148	0.0907106	0.39929	0.140023	0.301121		0.0147267
	N	18	18	18	18	18	18	18	18	18	18	18	18	18	18	18	18	18	18
CEEucgr.K03452	Pearson’s correlation	0.347357	0.315884	0.211176	.593**	0.465937	-0.0027945	-0.0346005	0.231181	.570*	0.409999	-0.0801081	-0.250599	0.281881	0.0190586	-0.130323	-0.37459	-.564*	1
	P-Value	0.157849	0.201613	0.400253	0.00942219	0.0513128	0.99122	0.891585	0.356009	0.0135123	0.0910597	0.752019	0.315862	0.257117	0.940167	0.606254	0.125633	0.0147267
	N	18	18	18	18	18	18	18	18	18	18	18	18	18	18	18	18	18	18
* Significant at the 0.05 level of correlation (two-sided).
** significant at the 0.01 level of correlation (two-sided).

## Sheet: Table. S8
Table. S8 Pearson’s correlation analysis on PHT family genes
		PHTEucgr.K00323	PHTEucgr.A02668	PHTEucgr.H03067	PHTEucgr.J00101	PHTEucgr.B01557	PHTEucgr.G01466	PHTEucgr.H00163	PHTEucgr.H00165	PHTEucgr.K03265	PHTEucgr.H03069	PHTEucgr.H00161	PHTEucgr.H00162	PHTEucgr.H00164	PHTEucgr.H03062	PHTEucgr.H03064	PHTEucgr.H03068	PHTEucgr.F01808	PHTEucgr.F01809	PHTEucgr.F01810	PHTEucgr.F01811	PHTEucgr.F03590	PHTEucgr.B03285	PHTEucgr.H02499	PHTEucgr.G01942	PHTEucgr.I01607	PHTEucgr.I01609	PHTEucgr.E01710	PHTEucgr.H04990	PHTEucgr.J02555	PHTEucgr.L00580	PHTEucgr.J01933	PHTEucgr.B02783	PHTEucgr.J01945	PHTEucgr.C00489	PHTEucgr.I01531
PHTEucgr.K00323	Pearson’s correlation	1	.514*	-0.319898	.772**	-0.109862	-0.13324	-0.100083	0.441064	-0.120519	0.0501037	0.456262	-0.344702	0.192815	0.0694103	-0.326505	-0.180187	-0.13324	-0.0553932	0.229941	-0.00541424	0.0144136	-0.142942	-0.289032	.507*	-0.253547	0.0115516	-0.13324	0.352642	0.212306	0.303429	0.210283	-0.416053	0.0811592	-0.379088	0.292082
	P-Value		0.0291313	0.19563	0.000174808	0.664317	0.598148	0.692749	0.0669226	0.633822	0.843488	0.0570181	0.161266	0.443348	0.784337	0.18604	0.474316	0.598148	0.827189	0.358669	0.982989	0.954733	0.571509	0.244723	0.0316369	0.310013	0.963715	0.598148	0.151196	0.397676	0.220939	0.402293	0.0859235	0.748864	0.120796	0.239554
	N	18	18	18	18	18	18	18	18	18	18	18	18	18	18	18	18	18	18	18	18	18	18	18	18	18	18	18	18	18	18	18	18	18	18	18
PHTEucgr.A02668	Pearson’s correlation	.514*	1	-0.426641	.527*	0.100834	-0.162252	0.0509835	0.299294	-0.218115	0.351346	.617**	-0.165868	.497*	0.23109	-0.225209	-0.0668845	-0.162252	0.0418552	-0.0258417	0.182096	.476*	-0.302353	-0.208693	0.207346	-0.34945	0.231373	-0.162252	0.212419	0.149647	0.293354	0.0898454	-0.264267	0.0396337	-.485*	-0.222745
	P-Value	0.0291313		0.0774523	0.0244841	0.690552	0.520068	0.840772	0.22761	0.384582	0.152809	0.00641013	0.510681	0.0360713	0.356205	0.368916	0.792019	0.520068	0.869023	0.91893	0.469566	0.0460596	0.222663	0.405943	0.409049	0.15519	0.355601	0.520068	0.39742	0.5534	0.23742	0.722938	0.289288	0.875922	0.0411956	0.374316
	N	18	18	18	18	18	18	18	18	18	18	18	18	18	18	18	18	18	18	18	18	18	18	18	18	18	18	18	18	18	18	18	18	18	18	18
PHTEucgr.H03067	Pearson’s correlation	-0.319898	-0.426641	1	-0.330309	-0.0827811	-0.0167204	0.0642632	-0.275927	0.196781	-.510*	-0.226798	0.336413	-0.364639	-0.0114536	0.285422	-0.244252	-0.0167204	-0.051339	-0.0383374	-.520*	-.471*	.541*	-0.156734	-0.264368	.609**	-0.253076	-0.0167204	-0.172733	0.143503	0.101065	-0.364156	-0.0066365	0.0247056	0.463697	0.286211
	P-Value	0.19563	0.0774523		0.180663	0.744002	0.947497	0.80001	0.267729	0.433841	0.0305774	0.365455	0.172254	0.136816	0.964023	0.25093	0.328679	0.947497	0.839676	0.879953	0.0268921	0.0482707	0.0204529	0.534543	0.289097	0.00732753	0.310943	0.947497	0.493085	0.569984	0.689876	0.137375	0.97915	0.922483	0.0525935	0.249567
	N	18	18	18	18	18	18	18	18	18	18	18	18	18	18	18	18	18	18	18	18	18	18	18	18	18	18	18	18	18	18	18	18	18	18	18
PHTEucgr.J00101	Pearson’s correlation	.772**	.527*	-0.330309	1	-0.137326	-0.165151	-0.21479	.801**	-0.100637	0.137397	.610**	-0.363167	0.100853	-0.0206324	-0.26184	-0.000341358	-0.165151	0.116769	.555*	-0.00463386	0.0166127	-0.235803	-0.236932	.619**	-0.322063	0.0369689	-0.165151	0.209825	0.38425	0.31891	0.186707	-0.464521	-0.217763	-.504*	-0.0185469
	P-Value	0.000174808	0.0244841	0.180663		0.586867	0.512537	0.392048	6.57827e-05	0.691128	0.586671	0.0071827	0.138527	0.690497	0.935235	0.293905	0.998927	0.512537	0.644493	0.016814	0.985441	0.947835	0.346202	0.34383	0.00610993	0.192452	0.88421	0.512537	0.403343	0.115408	0.197092	0.458194	0.0521195	0.385368	0.0328182	0.941771
	N	18	18	18	18	18	18	18	18	18	18	18	18	18	18	18	18	18	18	18	18	18	18	18	18	18	18	18	18	18	18	18	18	18	18	18
PHTEucgr.B01557	Pearson’s correlation	-0.109862	0.100834	-0.0827811	-0.137326	1	0.0122564	0.138805	-0.261962	-0.163711	0.12387	-0.19554	-0.162444	0.109061	.547*	-0.194584	-0.273822	0.0122564	0.124154	-0.0895857	0.176436	0.0364558	-0.168894	0.149875	0.0997448	0.098233	0.0221533	0.0122564	0.0396557	-0.100726	-0.211965	0.00695001	-0.125151	-0.0519708	0.069051	-0.066409
	P-Value	0.664317	0.690552	0.744002	0.586867		0.961503	0.582803	0.293671	0.51627	0.624345	0.436804	0.519568	0.66663	0.0187789	0.439096	0.271546	0.961503	0.623547	0.723709	0.483716	0.885807	0.502889	0.552789	0.69374	0.698173	0.930472	0.961503	0.875854	0.690867	0.398452	0.978165	0.620739	0.837727	0.785429	0.793467
	N	18	18	18	18	18	18	18	18	18	18	18	18	18	18	18	18	18	18	18	18	18	18	18	18	18	18	18	18	18	18	18	18	18	18	18
PHTEucgr.G01466	Pearson’s correlation	-0.13324	-0.162252	-0.0167204	-0.165151	0.0122564	1	0.247941	-0.199239	-0.346051	.688**	-0.148815	.557*	-0.00486813	0.0615023	-0.102927	-0.0931389	1.000**	.773**	-0.0588235	0.281859	.528*	-0.161045	-0.184429	-0.275646	0.0547142	.833**	1.000**	-0.168338	-0.175211	0.0496719	-0.0508384	.565*	-0.137074	-0.0294301	-0.413049
	P-Value	0.598148	0.520068	0.947497	0.512537	0.961503		0.321194	0.428006	0.159523	0.00158163	0.555635	0.0163591	0.984705	0.808448	0.684437	0.713181	0	0.000170298	0.816654	0.257156	0.0243726	0.523219	0.463795	0.268238	0.829277	1.7681e-05	0	0.504316	0.486804	0.844821	0.84122	0.0146627	0.587558	0.907714	0.0884445
	N	18	18	18	18	18	18	18	18	18	18	18	18	18	18	18	18	18	18	18	18	18	18	18	18	18	18	18	18	18	18	18	18	18	18	18
PHTEucgr.H00163	Pearson’s correlation	-0.100083	0.0509835	0.0642632	-0.21479	0.138805	0.247941	1	-0.290513	-0.118395	0.221214	-0.082582	0.41207	0.064839	.487*	-0.225794	-0.0419897	0.247941	0.10769	-0.200782	0.12657	0.118886	-0.368314	-0.241504	-0.374842	.541*	0.273531	0.247941	0.407399	.494*	-0.0830854	-0.221533	-0.131213	0.320697	0.458474	-0.0545743
	P-Value	0.692749	0.840772	0.80001	0.392048	0.582803	0.321194		0.242203	0.639857	0.377693	0.744599	0.0892778	0.798254	0.040206	0.36764	0.868606	0.321194	0.670597	0.424361	0.616749	0.63846	0.132608	0.334319	0.125358	0.020471	0.272075	0.321194	0.0933329	0.0371509	0.743091	0.376987	0.603776	0.194454	0.0556736	0.829708
	N	18	18	18	18	18	18	18	18	18	18	18	18	18	18	18	18	18	18	18	18	18	18	18	18	18	18	18	18	18	18	18	18	18	18	18
PHTEucgr.H00165	Pearson’s correlation	0.441064	0.299294	-0.275927	.801**	-0.261962	-0.199239	-0.290513	1	-0.147432	0.00510973	.544*	-0.460182	0.00322361	-0.2338	0.222199	.473*	-0.199239	0.0254821	.701**	0.0251254	-0.108138	-0.220357	-0.0997828	0.337572	-0.379896	-0.0954556	-0.199239	-0.0686863	0.256795	0.135095	0.146312	-.477*	-0.301781	-0.214595	0.00484089
	P-Value	0.0669226	0.22761	0.267729	6.57827e-05	0.293671	0.428006	0.242203		0.559355	0.983946	0.0196022	0.0546515	0.989871	0.350432	0.375518	0.0472923	0.428006	0.920054	0.00119608	0.92117	0.669298	0.379591	0.693628	0.170688	0.119941	0.706343	0.428006	0.786537	0.303641	0.593015	0.562374	0.0452134	0.223582	0.392489	0.98479
	N	18	18	18	18	18	18	18	18	18	18	18	18	18	18	18	18	18	18	18	18	18	18	18	18	18	18	18	18	18	18	18	18	18	18	18
PHTEucgr.K03265	Pearson’s correlation	-0.120519	-0.218115	0.196781	-0.100637	-0.163711	-0.346051	-0.118395	-0.147432	1	-.546*	0.129701	-0.0179079	-0.125509	-0.103389	0.102582	-0.091213	-0.346051	-0.429875	0.053093	-.560*	-.506*	-0.0134116	0.159211	0.115215	0.0472207	-0.422571	-0.346051	-0.219486	0.0755602	-0.00567342	0.0577393	-0.293762	0.228097	0.136974	0.0410907
	P-Value	0.633822	0.384582	0.433841	0.691128	0.51627	0.159523	0.639857	0.559355		0.0192008	0.607989	0.943774	0.61973	0.683092	0.685445	0.718882	0.159523	0.0749921	0.834269	0.01574	0.0322797	0.957877	0.528022	0.648935	0.852397	0.0806327	0.159523	0.381525	0.765713	0.982175	0.819981	0.236736	0.362643	0.587834	0.871396
	N	18	18	18	18	18	18	18	18	18	18	18	18	18	18	18	18	18	18	18	18	18	18	18	18	18	18	18	18	18	18	18	18	18	18	18
PHTEucgr.H03069	Pearson’s correlation	0.0501037	0.351346	-.510*	0.137397	0.12387	.688**	0.221214	0.00510973	-.546*	1	0.0574638	0.352485	0.371987	0.276586	-0.316837	0.0305561	.688**	.692**	-0.0406556	.491*	.894**	-0.285676	-0.291486	-0.0431733	-0.190037	.861**	.688**	0.102324	-0.108091	0.0670004	0.329714	.537*	-0.160174	-0.4575	-.589*
	P-Value	0.843488	0.152809	0.0305774	0.586671	0.624345	0.00158163	0.377693	0.983946	0.0192008		0.820827	0.151391	0.128494	0.266542	0.200182	0.904199	0.00158163	0.00147582	0.872748	0.0385388	5.60437e-07	0.25049	0.240558	0.864934	0.45007	4.39836e-06	0.00158163	0.686199	0.669436	0.791666	0.181496	0.0214279	0.525496	0.0562622	0.0101899
	N	18	18	18	18	18	18	18	18	18	18	18	18	18	18	18	18	18	18	18	18	18	18	18	18	18	18	18	18	18	18	18	18	18	18	18
PHTEucgr.H00161	Pearson’s correlation	0.456262	.617**	-0.226798	.610**	-0.19554	-0.148815	-0.082582	.544*	0.129701	0.0574638	1	-0.396352	-0.14456	-0.289846	0.0240173	-0.00910402	-0.148815	-0.165447	0.385937	-0.182776	0.173704	-0.287255	-0.114029	0.38738	-0.258854	-0.0845281	-0.148815	0.0547022	0.0968136	.510*	0.0580699	-.478*	-0.219396	-0.415972	-0.105937
	P-Value	0.0570181	0.00641013	0.365455	0.0071827	0.436804	0.555635	0.744599	0.0196022	0.607989	0.820827		0.103448	0.567115	0.243337	0.924637	0.9714	0.555635	0.511769	0.113684	0.46788	0.49062	0.247766	0.652332	0.112225	0.299644	0.738777	0.555635	0.829315	0.702345	0.030736	0.818966	0.0447281	0.381725	0.0859907	0.675679
	N	18	18	18	18	18	18	18	18	18	18	18	18	18	18	18	18	18	18	18	18	18	18	18	18	18	18	18	18	18	18	18	18	18	18	18
PHTEucgr.H00162	Pearson’s correlation	-0.344702	-0.165868	0.336413	-0.363167	-0.162444	.557*	0.41207	-0.460182	-0.0179079	0.352485	-0.396352	1	0.166248	0.242639	-0.0310414	-0.11183	.557*	.506*	-0.357671	0.0416587	0.238176	-0.000669542	-0.12987	-0.455343	0.34502	.519*	.557*	0.0400753	0.227838	-0.121488	-0.152789	.535*	0.0641519	0.183011	-0.120656
	P-Value	0.161266	0.510681	0.172254	0.138527	0.519568	0.0163591	0.0892778	0.0546515	0.943774	0.151391	0.103448		0.509698	0.331983	0.902684	0.658646	0.0163591	0.0319965	0.145048	0.869633	0.341227	0.997896	0.607518	0.0575834	0.160853	0.027316	0.0163591	0.87455	0.363202	0.631077	0.545004	0.0221621	0.80035	0.467297	0.633435
	N	18	18	18	18	18	18	18	18	18	18	18	18	18	18	18	18	18	18	18	18	18	18	18	18	18	18	18	18	18	18	18	18	18	18	18
PHTEucgr.H00164	Pearson’s correlation	0.192815	.497*	-0.364639	0.100853	0.109061	-0.00486813	0.064839	0.00322361	-0.125509	0.371987	-0.14456	0.166248	1	.642**	-0.0618664	0.227656	-0.00486813	0.243437	-0.183518	0.0415995	0.407903	-0.20926	-0.289891	-0.0698913	-0.123124	0.451478	-0.00486813	0.137514	-0.00203269	-0.358203	0.392106	0.0507201	0.1559	-0.216786	-0.278715
	P-Value	0.443348	0.0360713	0.136816	0.690497	0.66663	0.984705	0.798254	0.989871	0.61973	0.128494	0.567115	0.509698		0.00409625	0.807334	0.363596	0.984705	0.330344	0.466045	0.869817	0.0928885	0.404639	0.24326	0.782876	0.626452	0.0600084	0.984705	0.58635	0.993613	0.144406	0.107539	0.841585	0.536746	0.387555	0.262726
	N	18	18	18	18	18	18	18	18	18	18	18	18	18	18	18	18	18	18	18	18	18	18	18	18	18	18	18	18	18	18	18	18	18	18	18
PHTEucgr.H03062	Pearson’s correlation	0.0694103	0.23109	-0.0114536	-0.0206324	.547*	0.0615023	.487*	-0.2338	-0.103389	0.276586	-0.289846	0.242639	.642**	1	-0.273038	-0.115876	0.0615023	0.208728	-0.00603419	-0.055737	0.162697	-0.0891184	-0.36244	-0.0987521	0.40047	0.358534	0.0615023	0.222011	0.193102	-0.36949	0.251018	-0.069137	0.342939	0.0920813	-0.147227
	P-Value	0.784337	0.356205	0.964023	0.935235	0.0187789	0.808448	0.040206	0.350432	0.683092	0.266542	0.243337	0.331983	0.00409625		0.272975	0.647042	0.808448	0.405864	0.981042	0.826132	0.518907	0.725098	0.139378	0.69665	0.0995898	0.144009	0.808448	0.375933	0.442655	0.131282	0.315027	0.785167	0.163562	0.71631	0.559905
	N	18	18	18	18	18	18	18	18	18	18	18	18	18	18	18	18	18	18	18	18	18	18	18	18	18	18	18	18	18	18	18	18	18	18	18
PHTEucgr.H03064	Pearson’s correlation	-0.326505	-0.225209	0.285422	-0.26184	-0.194584	-0.102927	-0.225794	0.222199	0.102582	-0.316837	0.0240173	-0.0310414	-0.0618664	-0.273038	1	.668**	-0.102927	-0.0862279	0.107263	-0.0672306	-0.199177	0.0165747	-0.0319928	-.546*	-0.115637	-0.314035	-0.102927	-0.448657	-0.350306	-0.170683	-0.0875328	-0.0625374	-0.065936	0.307247	0.202847
	P-Value	0.18604	0.368916	0.25093	0.293905	0.439096	0.684437	0.36764	0.375518	0.685445	0.200182	0.924637	0.902684	0.807334	0.272975		0.00244761	0.684437	0.733702	0.671833	0.790965	0.428151	0.947954	0.899715	0.0191609	0.647727	0.204409	0.684437	0.0618265	0.154113	0.498308	0.729814	0.805283	0.794909	0.214892	0.419513
	N	18	18	18	18	18	18	18	18	18	18	18	18	18	18	18	18	18	18	18	18	18	18	18	18	18	18	18	18	18	18	18	18	18	18	18
PHTEucgr.H03068	Pearson’s correlation	-0.180187	-0.0668845	-0.244252	-0.000341358	-0.273822	-0.0931389	-0.0419897	.473*	-0.091213	0.0305561	-0.00910402	-0.11183	0.227656	-0.115876	.668**	1	-0.0931389	-0.0378115	0.181168	0.215404	-0.00574201	-0.235205	-0.169346	-0.407282	-0.243189	-0.0589214	-0.0931389	-0.35045	-0.131825	-0.126252	0.241266	-0.0180088	0.0172113	0.273802	-0.0880634
	P-Value	0.474316	0.792019	0.328679	0.998927	0.271546	0.713181	0.868606	0.0472923	0.718882	0.904199	0.9714	0.658646	0.363596	0.647042	0.00244761		0.713181	0.881588	0.471871	0.390662	0.981959	0.347461	0.501729	0.0934362	0.330854	0.816354	0.713181	0.153931	0.602073	0.617643	0.33481	0.943457	0.945958	0.271582	0.728235
	N	18	18	18	18	18	18	18	18	18	18	18	18	18	18	18	18	18	18	18	18	18	18	18	18	18	18	18	18	18	18	18	18	18	18	18
PHTEucgr.F01808	Pearson’s correlation	-0.13324	-0.162252	-0.0167204	-0.165151	0.0122564	1.000**	0.247941	-0.199239	-0.346051	.688**	-0.148815	.557*	-0.00486813	0.0615023	-0.102927	-0.0931389	1	.773**	-0.0588235	0.281859	.528*	-0.161045	-0.184429	-0.275646	0.0547142	.833**	1.000**	-0.168338	-0.175211	0.0496719	-0.0508384	.565*	-0.137074	-0.0294301	-0.413049
	P-Value	0.598148	0.520068	0.947497	0.512537	0.961503	0	0.321194	0.428006	0.159523	0.00158163	0.555635	0.0163591	0.984705	0.808448	0.684437	0.713181		0.000170298	0.816654	0.257156	0.0243726	0.523219	0.463795	0.268238	0.829277	1.7681e-05	0	0.504316	0.486804	0.844821	0.84122	0.0146627	0.587558	0.907714	0.0884445
	N	18	18	18	18	18	18	18	18	18	18	18	18	18	18	18	18	18	18	18	18	18	18	18	18	18	18	18	18	18	18	18	18	18	18	18
PHTEucgr.F01809	Pearson’s correlation	-0.0553932	0.0418552	-0.051339	0.116769	0.124154	.773**	0.10769	0.0254821	-0.429875	.692**	-0.165447	.506*	0.243437	0.208728	-0.0862279	-0.0378115	.773**	1	-0.0363616	0.368532	.553*	-0.32096	-0.298242	-0.152875	-0.109762	.775**	.773**	0.0215865	0.00616938	-0.0400447	-0.0939556	0.412421	-0.345226	-0.280165	-.529*
	P-Value	0.827189	0.869023	0.839676	0.644493	0.623547	0.000170298	0.670597	0.920054	0.0749921	0.00147582	0.511769	0.0319965	0.330344	0.405864	0.733702	0.881588	0.000170298		0.8861	0.132362	0.0171916	0.194066	0.229329	0.544775	0.664605	0.000159719	0.000170298	0.932247	0.980617	0.874645	0.710768	0.0889788	0.160587	0.260147	0.0240823
	N	18	18	18	18	18	18	18	18	18	18	18	18	18	18	18	18	18	18	18	18	18	18	18	18	18	18	18	18	18	18	18	18	18	18	18
PHTEucgr.F01810	Pearson’s correlation	0.229941	-0.0258417	-0.0383374	.555*	-0.0895857	-0.0588235	-0.200782	.701**	0.053093	-0.0406556	0.385937	-0.357671	-0.183518	-0.00603419	0.107263	0.181168	-0.0588235	-0.0363616	1	-0.262732	-0.193792	0.0127104	-0.0391797	0.345127	-0.105883	-0.0590481	-0.0588235	-0.190863	0.0968404	-0.00595193	0.250287	-0.343119	-0.117956	-0.109743	-0.0337823
	P-Value	0.358669	0.91893	0.879953	0.016814	0.723709	0.816654	0.424361	0.00119608	0.834269	0.872748	0.113684	0.145048	0.466045	0.981042	0.671833	0.471871	0.816654	0.8861		0.292202	0.440996	0.960078	0.877333	0.160715	0.675835	0.815966	0.816654	0.448064	0.702266	0.9813	0.316485	0.163326	0.641108	0.66466	0.894135
	N	18	18	18	18	18	18	18	18	18	18	18	18	18	18	18	18	18	18	18	18	18	18	18	18	18	18	18	18	18	18	18	18	18	18	18
PHTEucgr.F01811	Pearson’s correlation	-0.00541424	0.182096	-.520*	-0.00463386	0.176436	0.281859	0.12657	0.0251254	-.560*	.491*	-0.182776	0.0416587	0.0415995	-0.055737	-0.0672306	0.215404	0.281859	0.368532	-0.262732	1	0.41576	-0.336246	0.0147131	-0.372299	-.488*	0.287067	0.281859	-0.0384377	-0.164362	0.0399629	-0.219219	0.341637	0.164473	-0.118887	-0.209293
	P-Value	0.982989	0.469566	0.0268921	0.985441	0.483716	0.257156	0.616749	0.92117	0.01574	0.0385388	0.46788	0.869633	0.869817	0.826132	0.790965	0.390662	0.257156	0.132362	0.292202		0.0861665	0.172481	0.953794	0.128149	0.0398379	0.24809	0.257156	0.879641	0.514579	0.8749	0.382118	0.165271	0.514293	0.638459	0.404564
	N	18	18	18	18	18	18	18	18	18	18	18	18	18	18	18	18	18	18	18	18	18	18	18	18	18	18	18	18	18	18	18	18	18	18	18
PHTEucgr.F03590	Pearson’s correlation	0.0144136	.476*	-.471*	0.0166127	0.0364558	.528*	0.118886	-0.108138	-.506*	.894**	0.173704	0.238176	0.407903	0.162697	-0.199177	-0.00574201	.528*	.553*	-0.193792	0.41576	1	-0.220886	-0.319305	-0.0985704	-0.273318	.734**	.528*	0.140192	-0.30352	0.134423	0.29051	.538*	-0.153665	-.583*	-.610**
	P-Value	0.954733	0.0460596	0.0482707	0.947835	0.885807	0.0243726	0.63846	0.669298	0.0322797	5.60437e-07	0.49062	0.341227	0.0928885	0.518907	0.428151	0.981959	0.0243726	0.0171916	0.440996	0.0861665		0.378419	0.196507	0.697183	0.272463	0.000524578	0.0243726	0.579008	0.220792	0.594871	0.24221	0.0213656	0.542673	0.0111546	0.00717001
	N	18	18	18	18	18	18	18	18	18	18	18	18	18	18	18	18	18	18	18	18	18	18	18	18	18	18	18	18	18	18	18	18	18	18	18
PHTEucgr.B03285	Pearson’s correlation	-0.142942	-0.302353	.541*	-0.235803	-0.168894	-0.161045	-0.368314	-0.220357	-0.0134116	-0.285676	-0.287255	-0.000669542	-0.20926	-0.0891184	0.0165747	-0.235205	-0.161045	-0.32096	0.0127104	-0.336246	-0.220886	1	-0.111416	-0.0209274	0.312257	-0.204049	-0.161045	-0.298633	-0.244047	0.122927	0.163641	0.356354	0.210576	0.0541152	0.268568
	P-Value	0.571509	0.222663	0.0204529	0.346202	0.502889	0.523219	0.132608	0.379591	0.957877	0.25049	0.247766	0.997896	0.404639	0.725098	0.947954	0.347461	0.523219	0.194066	0.960078	0.172481	0.378419		0.659837	0.934311	0.207122	0.416702	0.523219	0.228688	0.329096	0.627007	0.516453	0.14664	0.401624	0.831121	0.281216
	N	18	18	18	18	18	18	18	18	18	18	18	18	18	18	18	18	18	18	18	18	18	18	18	18	18	18	18	18	18	18	18	18	18	18	18
PHTEucgr.H02499	Pearson’s correlation	-0.289032	-0.208693	-0.156734	-0.236932	0.149875	-0.184429	-0.241504	-0.0997828	0.159211	-0.291486	-0.114029	-0.12987	-0.289891	-0.36244	-0.0319928	-0.169346	-0.184429	-0.298242	-0.0391797	0.0147131	-0.319305	-0.111416	1	0.212589	-0.175045	-0.312035	-0.184429	0.00991521	-0.00766837	-0.41669	-0.328008	-0.118458	-0.269923	0.120298	0.284129
	P-Value	0.244723	0.405943	0.534543	0.34383	0.552789	0.463795	0.334319	0.693628	0.528022	0.240558	0.652332	0.607518	0.24326	0.139378	0.899715	0.501729	0.463795	0.229329	0.877333	0.953794	0.196507	0.659837		0.397033	0.487224	0.207463	0.463795	0.968853	0.975909	0.0853955	0.183903	0.639677	0.278702	0.634448	0.253178
	N	18	18	18	18	18	18	18	18	18	18	18	18	18	18	18	18	18	18	18	18	18	18	18	18	18	18	18	18	18	18	18	18	18	18	18
PHTEucgr.G01942	Pearson’s correlation	.507*	0.207346	-0.264368	.619**	0.0997448	-0.275646	-0.374842	0.337572	0.115215	-0.0431733	0.38738	-0.455343	-0.0698913	-0.0987521	-.546*	-0.407282	-0.275646	-0.152875	0.345127	-0.372299	-0.0985704	-0.0209274	0.212589	1	-0.129015	-0.154886	-0.275646	0.363287	0.250845	0.165484	0.343912	-0.356731	-.482*	-.489*	0.0674126
	P-Value	0.0316369	0.409049	0.289097	0.00610993	0.69374	0.268238	0.125358	0.170688	0.648935	0.864934	0.112225	0.0575834	0.782876	0.69665	0.0191609	0.0934362	0.268238	0.544775	0.160715	0.128149	0.697183	0.934311	0.397033		0.609905	0.539433	0.268238	0.138387	0.315373	0.511674	0.162292	0.146183	0.0427532	0.0396216	0.790411
	N	18	18	18	18	18	18	18	18	18	18	18	18	18	18	18	18	18	18	18	18	18	18	18	18	18	18	18	18	18	18	18	18	18	18	18
PHTEucgr.I01607	Pearson’s correlation	-0.253547	-0.34945	.609**	-0.322063	0.098233	0.0547142	.541*	-0.379896	0.0472207	-0.190037	-0.258854	0.34502	-0.123124	0.40047	-0.115637	-0.243189	0.0547142	-0.109762	-0.105883	-.488*	-0.273318	0.312257	-0.175045	-0.129015	1	-0.014241	0.0547142	0.224055	0.312153	-0.17853	-0.13218	-0.0706187	0.082314	0.464655	0.247398
	P-Value	0.310013	0.15519	0.00732753	0.192452	0.698173	0.829277	0.020471	0.119941	0.852397	0.45007	0.299644	0.160853	0.626452	0.0995898	0.647727	0.330854	0.829277	0.664605	0.675835	0.0398379	0.272463	0.207122	0.487224	0.609905		0.955275	0.829277	0.371439	0.207282	0.478456	0.601089	0.780669	0.745401	0.0520427	0.322289
	N	18	18	18	18	18	18	18	18	18	18	18	18	18	18	18	18	18	18	18	18	18	18	18	18	18	18	18	18	18	18	18	18	18	18	18
PHTEucgr.I01609	Pearson’s correlation	0.0115516	0.231373	-0.253076	0.0369689	0.0221533	.833**	0.273531	-0.0954556	-0.422571	.861**	-0.0845281	.519*	0.451478	0.358534	-0.314035	-0.0589214	.833**	.775**	-0.0590481	0.287067	.734**	-0.204049	-0.312035	-0.154886	-0.014241	1	.833**	-0.0336282	-0.0478847	-0.0169592	0.141484	.511*	-0.0444384	-0.245509	-.618**
	P-Value	0.963715	0.355601	0.310943	0.88421	0.930472	1.7681e-05	0.272075	0.706343	0.0806327	4.39836e-06	0.738777	0.027316	0.0600084	0.144009	0.204409	0.816354	1.7681e-05	0.000159719	0.815966	0.24809	0.000524578	0.416702	0.207463	0.539433	0.955275		1.7681e-05	0.894615	0.850344	0.946748	0.575479	0.0300561	0.861012	0.326116	0.00624482
	N	18	18	18	18	18	18	18	18	18	18	18	18	18	18	18	18	18	18	18	18	18	18	18	18	18	18	18	18	18	18	18	18	18	18	18
PHTEucgr.E01710	Pearson’s correlation	-0.13324	-0.162252	-0.0167204	-0.165151	0.0122564	1.000**	0.247941	-0.199239	-0.346051	.688**	-0.148815	.557*	-0.00486813	0.0615023	-0.102927	-0.0931389	1.000**	.773**	-0.0588235	0.281859	.528*	-0.161045	-0.184429	-0.275646	0.0547142	.833**	1	-0.168338	-0.175211	0.0496719	-0.0508384	.565*	-0.137074	-0.0294301	-0.413049
	P-Value	0.598148	0.520068	0.947497	0.512537	0.961503	0	0.321194	0.428006	0.159523	0.00158163	0.555635	0.0163591	0.984705	0.808448	0.684437	0.713181	0	0.000170298	0.816654	0.257156	0.0243726	0.523219	0.463795	0.268238	0.829277	1.7681e-05		0.504316	0.486804	0.844821	0.84122	0.0146627	0.587558	0.907714	0.0884445
	N	18	18	18	18	18	18	18	18	18	18	18	18	18	18	18	18	18	18	18	18	18	18	18	18	18	18	18	18	18	18	18	18	18	18	18
PHTEucgr.H04990	Pearson’s correlation	0.352642	0.212419	-0.172733	0.209825	0.0396557	-0.168338	0.407399	-0.0686863	-0.219486	0.102324	0.0547022	0.0400753	0.137514	0.222011	-0.448657	-0.35045	-0.168338	0.0215865	-0.190863	-0.0384377	0.140192	-0.298633	0.00991521	0.363287	0.224055	-0.0336282	-0.168338	1	.520*	-0.204833	-0.0240643	-0.294231	-0.241354	-0.221478	0.268901
	P-Value	0.151196	0.39742	0.493085	0.403343	0.875854	0.504316	0.0933329	0.786537	0.381525	0.686199	0.829315	0.87455	0.58635	0.375933	0.0618265	0.153931	0.504316	0.932247	0.448064	0.879641	0.579008	0.228688	0.968853	0.138387	0.371439	0.894615	0.504316		0.0268154	0.414875	0.92449	0.235955	0.334628	0.377109	0.280597
	N	18	18	18	18	18	18	18	18	18	18	18	18	18	18	18	18	18	18	18	18	18	18	18	18	18	18	18	18	18	18	18	18	18	18	18
PHTEucgr.J02555	Pearson’s correlation	0.212306	0.149647	0.143503	0.38425	-0.100726	-0.175211	.494*	0.256795	0.0755602	-0.108091	0.0968136	0.227838	-0.00203269	0.193102	-0.350306	-0.131825	-0.175211	0.00616938	0.0968404	-0.164362	-0.30352	-0.244047	-0.00766837	0.250845	0.312153	-0.0478847	-0.175211	.520*	1	0.01304	-0.191503	-.485*	-0.0824167	0.244359	0.162804
	P-Value	0.397676	0.5534	0.569984	0.115408	0.690867	0.486804	0.0371509	0.303641	0.765713	0.669436	0.702345	0.363202	0.993613	0.442655	0.154113	0.602073	0.486804	0.980617	0.702266	0.514579	0.220792	0.329096	0.975909	0.315373	0.207282	0.850344	0.486804	0.0268154		0.959043	0.446516	0.0414482	0.745094	0.328459	0.518628
	N	18	18	18	18	18	18	18	18	18	18	18	18	18	18	18	18	18	18	18	18	18	18	18	18	18	18	18	18	18	18	18	18	18	18	18
PHTEucgr.L00580	Pearson’s correlation	0.303429	0.293354	0.101065	0.31891	-0.211965	0.0496719	-0.0830854	0.135095	-0.00567342	0.0670004	.510*	-0.121488	-0.358203	-0.36949	-0.170683	-0.126252	0.0496719	-0.0400447	-0.00595193	0.0399629	0.134423	0.122927	-0.41669	0.165484	-0.17853	-0.0169592	0.0496719	-0.204833	0.01304	1	0.0411341	0.0646888	0.0225393	-0.158065	-0.195631
	P-Value	0.220939	0.23742	0.689876	0.197092	0.398452	0.844821	0.743091	0.593015	0.982175	0.791666	0.030736	0.631077	0.144406	0.131282	0.498308	0.617643	0.844821	0.874645	0.9813	0.8749	0.594871	0.627007	0.0853955	0.511674	0.478456	0.946748	0.844821	0.414875	0.959043		0.871262	0.798712	0.929263	0.531034	0.436588
	N	18	18	18	18	18	18	18	18	18	18	18	18	18	18	18	18	18	18	18	18	18	18	18	18	18	18	18	18	18	18	18	18	18	18	18
PHTEucgr.J01933	Pearson’s correlation	0.210283	0.0898454	-0.364156	0.186707	0.00695001	-0.0508384	-0.221533	0.146312	0.0577393	0.329714	0.0580699	-0.152789	0.392106	0.251018	-0.0875328	0.241266	-0.0508384	-0.0939556	0.250287	-0.219219	0.29051	0.163641	-0.328008	0.343912	-0.13218	0.141484	-0.0508384	-0.0240643	-0.191503	0.0411341	1	0.19922	-0.0222013	-0.303205	-0.153758
	P-Value	0.402293	0.722938	0.137375	0.458194	0.978165	0.84122	0.376987	0.562374	0.819981	0.181496	0.818966	0.545004	0.107539	0.315027	0.729814	0.33481	0.84122	0.710768	0.316485	0.382118	0.24221	0.516453	0.183903	0.162292	0.601089	0.575479	0.84122	0.92449	0.446516	0.871262		0.428051	0.930322	0.221296	0.542426
	N	18	18	18	18	18	18	18	18	18	18	18	18	18	18	18	18	18	18	18	18	18	18	18	18	18	18	18	18	18	18	18	18	18	18	18
PHTEucgr.B02783	Pearson’s correlation	-0.416053	-0.264267	-0.0066365	-0.464521	-0.125151	.565*	-0.131213	-.477*	-0.293762	.537*	-.478*	.535*	0.0507201	-0.069137	-0.0625374	-0.0180088	.565*	0.412421	-0.343119	0.341637	.538*	0.356354	-0.118458	-0.356731	-0.0706187	.511*	.565*	-0.294231	-.485*	0.0646888	0.19922	1	0.0476754	-0.176448	-0.347987
	P-Value	0.0859235	0.289288	0.97915	0.0521195	0.620739	0.0146627	0.603776	0.0452134	0.236736	0.0214279	0.0447281	0.0221621	0.841585	0.785167	0.805283	0.943457	0.0146627	0.0889788	0.163326	0.165271	0.0213656	0.14664	0.639677	0.146183	0.780669	0.0300561	0.0146627	0.235955	0.0414482	0.798712	0.428051		0.850991	0.483686	0.157045
	N	18	18	18	18	18	18	18	18	18	18	18	18	18	18	18	18	18	18	18	18	18	18	18	18	18	18	18	18	18	18	18	18	18	18	18
PHTEucgr.J01945	Pearson’s correlation	0.0811592	0.0396337	0.0247056	-0.217763	-0.0519708	-0.137074	0.320697	-0.301781	0.228097	-0.160174	-0.219396	0.0641519	0.1559	0.342939	-0.065936	0.0172113	-0.137074	-0.345226	-0.117956	0.164473	-0.153665	0.210576	-0.269923	-.482*	0.082314	-0.0444384	-0.137074	-0.241354	-0.0824167	0.0225393	-0.0222013	0.0476754	1	0.316312	0.080447
	P-Value	0.748864	0.875922	0.922483	0.385368	0.837727	0.587558	0.194454	0.223582	0.362643	0.525496	0.381725	0.80035	0.536746	0.163562	0.794909	0.945958	0.587558	0.160587	0.641108	0.514293	0.542673	0.401624	0.278702	0.0427532	0.745401	0.861012	0.587558	0.334628	0.745094	0.929263	0.930322	0.850991		0.20097	0.751001
	N	18	18	18	18	18	18	18	18	18	18	18	18	18	18	18	18	18	18	18	18	18	18	18	18	18	18	18	18	18	18	18	18	18	18	18
PHTEucgr.C00489	Pearson’s correlation	-0.379088	-.485*	0.463697	-.504*	0.069051	-0.0294301	0.458474	-0.214595	0.136974	-0.4575	-0.415972	0.183011	-0.216786	0.0920813	0.307247	0.273802	-0.0294301	-0.280165	-0.109743	-0.118887	-.583*	0.0541152	0.120298	-.489*	0.464655	-0.245509	-0.0294301	-0.221478	0.244359	-0.158065	-0.303205	-0.176448	0.316312	1	0.326203
	P-Value	0.120796	0.0411956	0.0525935	0.0328182	0.785429	0.907714	0.0556736	0.392489	0.587834	0.0562622	0.0859907	0.467297	0.387555	0.71631	0.214892	0.271582	0.907714	0.260147	0.66466	0.638459	0.0111546	0.831121	0.634448	0.0396216	0.0520427	0.326116	0.907714	0.377109	0.328459	0.531034	0.221296	0.483686	0.20097		0.186471
	N	18	18	18	18	18	18	18	18	18	18	18	18	18	18	18	18	18	18	18	18	18	18	18	18	18	18	18	18	18	18	18	18	18	18	18
PHTEucgr.I01531	Pearson’s correlation	0.292082	-0.222745	0.286211	-0.0185469	-0.066409	-0.413049	-0.0545743	0.00484089	0.0410907	-.589*	-0.105937	-0.120656	-0.278715	-0.147227	0.202847	-0.0880634	-0.413049	-.529*	-0.0337823	-0.209293	-.610**	0.268568	0.284129	0.0674126	0.247398	-.618**	-0.413049	0.268901	0.162804	-0.195631	-0.153758	-0.347987	0.080447	0.326203	1
	P-Value	0.239554	0.374316	0.249567	0.941771	0.793467	0.0884445	0.829708	0.98479	0.871396	0.0101899	0.675679	0.633435	0.262726	0.559905	0.419513	0.728235	0.0884445	0.0240823	0.894135	0.404564	0.00717001	0.281216	0.253178	0.790411	0.322289	0.00624482	0.0884445	0.280597	0.518628	0.436588	0.542426	0.157045	0.751001	0.186471
	N	18	18	18	18	18	18	18	18	18	18	18	18	18	18	18	18	18	18	18	18	18	18	18	18	18	18	18	18	18	18	18	18	18	18	18
* Significant at the 0.05 level of correlation (two-sided).
** significant at the 0.01 level of correlation (two-sided).

## Sheet: Table. S9
Table. S9 Pearson’s correlation analysis on AMT and NRT family genes
		NRT1Eucgr.D02037	NRT1Eucgr.D02167	NRT1Eucgr.E01723	NRT1Eucgr.B03404	NRT1Eucgr.B00424	NRT1Eucgr.B01831	NRT1Eucgr.G02547	NRT1Eucgr.G02554	NRT2Eucgr.J00898	NRT2Eucgr.B03304	NRT2Eucgr.H02533	AMTEucgr.B02160	AMTEucgr.H02886	AMTEucgr.H04208	AMTEucgr.J01919	AMTEucgr.L03045	AMTEucgr.K01403	AMTEucgr.A00596	AMTEucgr.C01787	AMTEucgr.H04341	AMTEucgr.H05065	AMTEucgr.H05067	AMTEucgr.I00038	AMTEucgr.I02296	AMTEucgr.K03320
NRT1Eucgr.D02037	Pearson’s correlation	1	-0.282305	-0.0717494	-0.279767	0.315609	0.466695	0.231111	0.0783605	-0.396582	-0.137103	-0.458602	-.530*	-0.188581	-.490*	-0.111126	-.707**	0.104702	-0.441463	.493*	0.267222	.478*	0.196461	0.240383	0.460202	.499*
	P-Value		0.256371	0.77724	0.260855	0.202027	0.0508847	0.35616	0.757273	0.103231	0.58748	0.0555966	0.0236513	0.453614	0.0391151	0.660674	0.00103993	0.679267	0.0666476	0.037501	0.283728	0.0450381	0.434605	0.336637	0.05464	0.0350988
	N	18	18	18	18	18	18	18	18	18	18	18	18	18	18	18	18	18	18	18	18	18	18	18	18	18
NRT1Eucgr.D02167	Pearson’s correlation	-0.282305	1	0.412463	.652**	-0.112095	-0.363042	-0.0716771	-0.279134	-0.397448	-0.446646	0.279882	0.384227	0.0833473	.651**	0.24674	0.369439	0.0231253	.486*	-0.295028	0.111421	-0.336128	-.482*	0.171172	-0.336225	-0.295901
	P-Value	0.256371		0.0889425	0.00338553	0.657883	0.138673	0.777459	0.26198	0.102411	0.0631466	0.26065	0.115431	0.742308	0.00342323	0.323619	0.131339	0.927429	0.0407608	0.234627	0.659823	0.172641	0.0429271	0.497059	0.17251	0.233182
	N	18	18	18	18	18	18	18	18	18	18	18	18	18	18	18	18	18	18	18	18	18	18	18	18	18
NRT1Eucgr.E01723	Pearson’s correlation	-0.0717494	0.412463	1	0.293212	-0.125439	-0.219209	0.157086	0.0237738	-.532*	-0.141183	0.152624	-0.223507	-0.0965645	.503*	0.456551	-0.0050366	-0.182516	0.0212075	-0.132314	0.326539	-0.171007	-0.219561	0.363339	-0.189745	-0.131751
	P-Value	0.77724	0.0889425		0.237656	0.619928	0.382142	0.533614	0.925399	0.023008	0.576299	0.545443	0.37264	0.703078	0.0332583	0.056841	0.984175	0.468523	0.933434	0.600716	0.185991	0.49748	0.381359	0.138326	0.450777	0.60228
	N	18	18	18	18	18	18	18	18	18	18	18	18	18	18	18	18	18	18	18	18	18	18	18	18	18
NRT1Eucgr.B03404	Pearson’s correlation	-0.279767	.652**	0.293212	1	-0.112855	-0.150622	-0.0444093	0.012013	-0.129207	-0.304348	-0.0187438	0.262091	-0.16487	0.463932	0.0703787	0.428028	-0.272624	0.39532	-0.12844	0.385712	-0.249664	-0.104982	-0.199926	-0.121764	-0.118066
	P-Value	0.260855	0.00338553	0.237656		0.6557	0.550789	0.861102	0.962267	0.609368	0.219473	0.941154	0.293426	0.513262	0.0524583	0.781397	0.0763903	0.273732	0.104432	0.611512	0.113913	0.317731	0.678455	0.42638	0.630295	0.640793
	N	18	18	18	18	18	18	18	18	18	18	18	18	18	18	18	18	18	18	18	18	18	18	18	18	18
NRT1Eucgr.B00424	Pearson’s correlation	0.315609	-0.112095	-0.125439	-0.112855	1	0.0185125	0.286459	0.235255	-0.0891384	0.298283	0.33012	0.212318	-0.155138	-0.159964	0.0339496	-0.0179798	0.0840706	-0.0150992	0.0462902	-0.00482455	-0.0690018	0.0494719	0.397728	0.0625889	0.103624
	P-Value	0.202027	0.657883	0.619928	0.6557		0.941879	0.249137	0.347357	0.725038	0.229262	0.180927	0.397651	0.538764	0.526048	0.893614	0.943549	0.740144	0.952582	0.855277	0.984842	0.785578	0.845439	0.102148	0.805125	0.682405
	N	18	18	18	18	18	18	18	18	18	18	18	18	18	18	18	18	18	18	18	18	18	18	18	18	18
NRT1Eucgr.B01831	Pearson’s correlation	0.466695	-0.363042	-0.219209	-0.150622	0.0185125	1	-0.188303	-0.222916	-0.0949483	0.337343	-0.212439	-0.408041	-0.194651	-0.343417	-0.376386	-.617**	0.266747	-0.440886	.972**	0.28184	.752**	.733**	0.235393	.982**	.951**
	P-Value	0.0508847	0.138673	0.382142	0.550789	0.941879		0.45429	0.373939	0.707839	0.170997	0.397376	0.0927678	0.438934	0.162937	0.123686	0.00635409	0.284616	0.0670455	1.60034e-11	0.257188	0.000314566	0.000538628	0.347066	4.5655e-13	1.39697e-09
	N	18	18	18	18	18	18	18	18	18	18	18	18	18	18	18	18	18	18	18	18	18	18	18	18	18
NRT1Eucgr.G02547	Pearson’s correlation	0.231111	-0.0716771	0.157086	-0.0444093	0.286459	-0.188303	1	.651**	-0.045144	-0.335221	-0.194299	-0.0139715	-.520*	-0.0734545	0.0461494	-0.0388421	-0.357531	-0.12358	-0.18501	-0.260444	-0.319126	-0.144474	-0.0495815	-0.206441	-0.164291
	P-Value	0.35616	0.777459	0.533614	0.861102	0.249137	0.45429		0.00346429	0.858825	0.173876	0.439778	0.95612	0.0267995	0.772077	0.855712	0.878383	0.145216	0.625165	0.462362	0.296579	0.196771	0.567349	0.8451	0.411142	0.514764
	N	18	18	18	18	18	18	18	18	18	18	18	18	18	18	18	18	18	18	18	18	18	18	18	18	18
NRT1Eucgr.G02554	Pearson’s correlation	0.0783605	-0.279134	0.0237738	0.012013	0.235255	-0.222916	.651**	1	0.0826076	-0.302086	-0.407749	-0.0283589	-0.439167	-0.129704	0.135652	0.0137147	-0.313188	-0.255295	-0.316098	-0.435421	-0.35265	-0.156091	-0.257302	-0.263568	-0.304623
	P-Value	0.757273	0.26198	0.925399	0.962267	0.347357	0.373939	0.00346429		0.744522	0.223092	0.0930238	0.911061	0.0682432	0.607981	0.591478	0.956926	0.205698	0.306575	0.201292	0.0709078	0.151186	0.536241	0.302655	0.290613	0.219035
	N	18	18	18	18	18	18	18	18	18	18	18	18	18	18	18	18	18	18	18	18	18	18	18	18	18
NRT2Eucgr.J00898	Pearson’s correlation	-0.396582	-0.397448	-.532*	-0.129207	-0.0891384	-0.0949483	-0.045144	0.0826076	1	0.302173	0.204422	.473*	0.0842474	-0.259616	-0.164989	.494*	-0.0672506	0.150616	-0.154941	-0.114264	-0.152697	-0.0669166	-.517*	-0.151333	-0.158931
	P-Value	0.103231	0.102411	0.023008	0.609368	0.725038	0.707839	0.858825	0.744522		0.222952	0.415833	0.0473434	0.739616	0.298174	0.512954	0.0370426	0.790904	0.550806	0.539286	0.651656	0.545249	0.791921	0.0280139	0.548889	0.528758
	N	18	18	18	18	18	18	18	18	18	18	18	18	18	18	18	18	18	18	18	18	18	18	18	18	18
NRT2Eucgr.B03304	Pearson’s correlation	-0.137103	-0.446646	-0.141183	-0.304348	0.298283	0.337343	-0.335221	-0.302086	0.302173	1	.521*	0.0387023	-0.0824383	-0.0532938	0.084455	0.0416082	0.153731	0.0155868	0.302781	0.128415	0.293163	0.343912	0.165444	0.335598	0.306302
	P-Value	0.58748	0.0631466	0.576299	0.219473	0.229262	0.170997	0.173876	0.223092	0.222952		0.0265054	0.878818	0.745029	0.83365	0.738995	0.86979	0.542498	0.951053	0.221976	0.611581	0.23774	0.162292	0.511777	0.173361	0.216378
	N	18	18	18	18	18	18	18	18	18	18	18	18	18	18	18	18	18	18	18	18	18	18	18	18	18
NRT2Eucgr.H02533	Pearson’s correlation	-0.458602	0.279882	0.152624	-0.0187438	0.33012	-0.212439	-0.194299	-0.407749	0.204422	.521*	1	.580*	0.233097	0.427022	0.358637	.481*	0.348937	.516*	-0.16751	0.0318846	-0.173126	-0.213166	0.460232	-0.206159	-0.168264
	P-Value	0.0555966	0.26065	0.545443	0.941154	0.180927	0.397376	0.439778	0.0930238	0.415833	0.0265054		0.0116414	0.351926	0.0771599	0.143886	0.0433717	0.15584	0.0282553	0.506444	0.900053	0.492086	0.395724	0.0546223	0.411796	0.504505
	N	18	18	18	18	18	18	18	18	18	18	18	18	18	18	18	18	18	18	18	18	18	18	18	18	18
AMTEucgr.B02160	Pearson’s correlation	-.530*	0.384227	-0.223507	0.262091	0.212318	-0.408041	-0.0139715	-0.0283589	.473*	0.0387023	.580*	1	0.187469	0.388466	0.237088	.736**	0.171462	.696**	-0.435083	-0.18902	-0.414407	-0.402125	-0.103987	-0.441531	-0.428201
	P-Value	0.0236513	0.115431	0.37264	0.293426	0.397651	0.0927678	0.95612	0.911061	0.0473434	0.878818	0.0116414		0.456328	0.111136	0.343502	0.000491744	0.49632	0.00133198	0.0711518	0.452543	0.087298	0.098069	0.681349	0.0666003	0.0762585
	N	18	18	18	18	18	18	18	18	18	18	18	18	18	18	18	18	18	18	18	18	18	18	18	18	18
AMTEucgr.H02886	Pearson’s correlation	-0.188581	0.0833473	-0.0965645	-0.16487	-0.155138	-0.194651	-.520*	-0.439167	0.0842474	-0.0824383	0.233097	0.187469	1	0.153676	-0.0646953	0.264037	0.383805	0.323625	-0.108613	0.122479	0.205341	-0.0446789	0.123387	-0.167334	-0.114556
	P-Value	0.453614	0.742308	0.703078	0.513262	0.538764	0.438934	0.0267995	0.0682432	0.739616	0.745029	0.351926	0.456328		0.542644	0.798692	0.289724	0.115865	0.190181	0.667924	0.628272	0.413694	0.860266	0.625709	0.5069	0.650821
	N	18	18	18	18	18	18	18	18	18	18	18	18	18	18	18	18	18	18	18	18	18	18	18	18	18
AMTEucgr.H04208	Pearson’s correlation	-.490*	.651**	.503*	0.463932	-0.159964	-0.343417	-0.0734545	-0.129704	-0.259616	-0.0532938	0.427022	0.388466	0.153676	1	.580*	.529*	0.00132833	.562*	-0.313666	-0.0936595	-0.257192	-0.374642	0.131888	-0.334152	-0.328526
	P-Value	0.0391151	0.00342323	0.0332583	0.0524583	0.526048	0.162937	0.772077	0.607981	0.298174	0.83365	0.0771599	0.111136	0.542644		0.0116197	0.0239284	0.995826	0.0152571	0.204971	0.711643	0.302868	0.125576	0.601901	0.175337	0.18317
	N	18	18	18	18	18	18	18	18	18	18	18	18	18	18	18	18	18	18	18	18	18	18	18	18	18
AMTEucgr.J01919	Pearson’s correlation	-0.111126	0.24674	0.456551	0.0703787	0.0339496	-0.376386	0.0461494	0.135652	-0.164989	0.084455	0.358637	0.237088	-0.0646953	.580*	1	0.239573	-0.0448947	0.423124	-0.369422	-0.209651	-0.0861104	-0.433693	0.231607	-0.391707	-0.381152
	P-Value	0.660674	0.323619	0.056841	0.781397	0.893614	0.123686	0.855712	0.591478	0.512954	0.738995	0.143886	0.343502	0.798692	0.0116197		0.338318	0.859598	0.0801953	0.131358	0.403742	0.734053	0.072162	0.355101	0.107929	0.118621
	N	18	18	18	18	18	18	18	18	18	18	18	18	18	18	18	18	18	18	18	18	18	18	18	18	18
AMTEucgr.L03045	Pearson’s correlation	-.707**	0.369439	-0.0050366	0.428028	-0.0179798	-.617**	-0.0388421	0.0137147	.494*	0.0416082	.481*	.736**	0.264037	.529*	0.239573	1	-0.148949	.642**	-.615**	-0.0876418	-.492*	-.482*	-0.32597	-.614**	-.605**
	P-Value	0.00103993	0.131339	0.984175	0.0763903	0.943549	0.00635409	0.878383	0.956926	0.0370426	0.86979	0.0433717	0.000491744	0.289724	0.0239284	0.338318		0.555274	0.00410851	0.00657634	0.729489	0.0379458	0.0429329	0.186805	0.00666909	0.00784035
	N	18	18	18	18	18	18	18	18	18	18	18	18	18	18	18	18	18	18	18	18	18	18	18	18	18
AMTEucgr.K01403	Pearson’s correlation	0.104702	0.0231253	-0.182516	-0.272624	0.0840706	0.266747	-0.357531	-0.313188	-0.0672506	0.153731	0.348937	0.171462	0.383805	0.00132833	-0.0448947	-0.148949	1	0.120678	0.186988	0.0361532	0.25806	-0.0153334	.522*	0.167261	0.113641
	P-Value	0.679267	0.927429	0.468523	0.273732	0.740144	0.284616	0.145216	0.205698	0.790904	0.542498	0.15584	0.49632	0.115865	0.995826	0.859598	0.555274		0.633372	0.457506	0.886749	0.301182	0.951847	0.0262326	0.507088	0.653444
	N	18	18	18	18	18	18	18	18	18	18	18	18	18	18	18	18	18	18	18	18	18	18	18	18	18
AMTEucgr.A00596	Pearson’s correlation	-0.441463	.486*	0.0212075	0.39532	-0.0150992	-0.440886	-0.12358	-0.255295	0.150616	0.0155868	.516*	.696**	0.323625	.562*	0.423124	.642**	0.120678	1	-0.417409	0.101011	-0.149553	-0.234323	-0.122904	-0.459046	-0.419252
	P-Value	0.0666476	0.0407608	0.933434	0.104432	0.952582	0.0670455	0.625165	0.306575	0.550806	0.951053	0.0282553	0.00133198	0.190181	0.0152571	0.0801953	0.00410851	0.633372		0.0848022	0.690034	0.553654	0.349326	0.627073	0.0553294	0.0832962
	N	18	18	18	18	18	18	18	18	18	18	18	18	18	18	18	18	18	18	18	18	18	18	18	18	18
AMTEucgr.C01787	Pearson’s correlation	.493*	-0.295028	-0.132314	-0.12844	0.0462902	.972**	-0.18501	-0.316098	-0.154941	0.302781	-0.16751	-0.435083	-0.108613	-0.313666	-0.369422	-.615**	0.186988	-0.417409	1	0.369505	.785**	.750**	0.30244	.987**	.994**
	P-Value	0.037501	0.234627	0.600716	0.611512	0.855277	1.60034e-11	0.462362	0.201292	0.539286	0.221976	0.506444	0.0711518	0.667924	0.204971	0.131358	0.00657634	0.457506	0.0848022		0.131264	0.000112662	0.000335378	0.222522	4.95812e-14	1.10253e-16
	N	18	18	18	18	18	18	18	18	18	18	18	18	18	18	18	18	18	18	18	18	18	18	18	18	18
AMTEucgr.H04341	Pearson’s correlation	0.267222	0.111421	0.326539	0.385712	-0.00482455	0.28184	-0.260444	-0.435421	-0.114264	0.128415	0.0318846	-0.18902	0.122479	-0.0936595	-0.209651	-0.0876418	0.0361532	0.101011	0.369505	1	0.290492	0.259188	0.0649748	0.29979	0.379288
	P-Value	0.283728	0.659823	0.185991	0.113913	0.984842	0.257188	0.296579	0.0709078	0.651656	0.611581	0.900053	0.452543	0.628272	0.711643	0.403742	0.729489	0.886749	0.690034	0.131264		0.242239	0.299	0.797839	0.226803	0.120583
	N	18	18	18	18	18	18	18	18	18	18	18	18	18	18	18	18	18	18	18	18	18	18	18	18	18
AMTEucgr.H05065	Pearson’s correlation	.478*	-0.336128	-0.171007	-0.249664	-0.0690018	.752**	-0.319126	-0.35265	-0.152697	0.293163	-0.173126	-0.414407	0.205341	-0.257192	-0.0861104	-.492*	0.25806	-0.149553	.785**	0.290492	1	.650**	0.277443	.755**	.767**
	P-Value	0.0450381	0.172641	0.49748	0.317731	0.785578	0.000314566	0.196771	0.151186	0.545249	0.23774	0.492086	0.087298	0.413694	0.302868	0.734053	0.0379458	0.301182	0.553654	0.000112662	0.242239		0.00349817	0.265001	0.000291918	0.000206354
	N	18	18	18	18	18	18	18	18	18	18	18	18	18	18	18	18	18	18	18	18	18	18	18	18	18
AMTEucgr.H05067	Pearson’s correlation	0.196461	-.482*	-0.219561	-0.104982	0.0494719	.733**	-0.144474	-0.156091	-0.0669166	0.343912	-0.213166	-0.402125	-0.0446789	-0.374642	-0.433693	-.482*	-0.0153334	-0.234323	.750**	0.259188	.650**	1	0.0877628	.785**	.769**
	P-Value	0.434605	0.0429271	0.381359	0.678455	0.845439	0.000538628	0.567349	0.536241	0.791921	0.162292	0.395724	0.098069	0.860266	0.125576	0.072162	0.0429329	0.951847	0.349326	0.000335378	0.299	0.00349817		0.729129	0.0001155	0.000192986
	N	18	18	18	18	18	18	18	18	18	18	18	18	18	18	18	18	18	18	18	18	18	18	18	18	18
AMTEucgr.I00038	Pearson’s correlation	0.240383	0.171172	0.363339	-0.199926	0.397728	0.235393	-0.0495815	-0.257302	-.517*	0.165444	0.460232	-0.103987	0.123387	0.131888	0.231607	-0.32597	.522*	-0.122904	0.30244	0.0649748	0.277443	0.0877628	1	0.26472	0.288012
	P-Value	0.336637	0.497059	0.138326	0.42638	0.102148	0.347066	0.8451	0.302655	0.0280139	0.511777	0.0546223	0.681349	0.625709	0.601901	0.355101	0.186805	0.0262326	0.627073	0.222522	0.797839	0.265001	0.729129		0.288431	0.246467
	N	18	18	18	18	18	18	18	18	18	18	18	18	18	18	18	18	18	18	18	18	18	18	18	18	18
AMTEucgr.I02296	Pearson’s correlation	0.460202	-0.336225	-0.189745	-0.121764	0.0625889	.982**	-0.206441	-0.263568	-0.151333	0.335598	-0.206159	-0.441531	-0.167334	-0.334152	-0.391707	-.614**	0.167261	-0.459046	.987**	0.29979	.755**	.785**	0.26472	1	.982**
	P-Value	0.05464	0.17251	0.450777	0.630295	0.805125	4.5655e-13	0.411142	0.290613	0.548889	0.173361	0.411796	0.0666003	0.5069	0.175337	0.107929	0.00666909	0.507088	0.0553294	4.95812e-14	0.226803	0.000291918	0.0001155	0.288431		5.66586e-13
	N	18	18	18	18	18	18	18	18	18	18	18	18	18	18	18	18	18	18	18	18	18	18	18	18	18
AMTEucgr.K03320	Pearson’s correlation	.499*	-0.295901	-0.131751	-0.118066	0.103624	.951**	-0.164291	-0.304623	-0.158931	0.306302	-0.168264	-0.428201	-0.114556	-0.328526	-0.381152	-.605**	0.113641	-0.419252	.994**	0.379288	.767**	.769**	0.288012	.982**	1
	P-Value	0.0350988	0.233182	0.60228	0.640793	0.682405	1.39697e-09	0.514764	0.219035	0.528758	0.216378	0.504505	0.0762585	0.650821	0.18317	0.118621	0.00784035	0.653444	0.0832962	1.10253e-16	0.120583	0.000206354	0.000192986	0.246467	5.66586e-13
	N	18	18	18	18	18	18	18	18	18	18	18	18	18	18	18	18	18	18	18	18	18	18	18	18	18
* Significant at the 0.05 level of correlation (two-sided).
** significant at the 0.01 level of correlation (two-sided).

## Sheet: Table. S10
Table. S10 Pearson’s correlation analysis on Potassium transporters family genes
		KEAEucgr.E00180	KEAEucgr.G01108	KEAEucgr.C00907	KEAEucgr.A02869	KTEucgr.C01105	KTEucgr.C01286	KTEucgr.C02815	KTEucgr.C04163	KUPEucgr.D00035	KUPEucgr.E04300	KUPEucgr.E04301	KUPEucgr.B03355	KUPEucgr.B03949	KUPEucgr.I02664	KUPEucgr.G01920	HAKEucgr.C02181	HAKEucgr.C02190	HAKEucgr.C02191	HAKEucgr.C02196	HAKEucgr.C02200	HAKEucgr.C02202	HAKEucgr.C02265	HAKEucgr.F02866	HAKEucgr.F02234	HAKEucgr.G01991	HAKEucgr.G01992	HAKEucgr.G02009	HAKEucgr.G02010	HAKEucgr.G02011	HAKEucgr.H01186	HAKEucgr.H01187	HAKEucgr.H01188	HAKEucgr.H03887	HAKEucgr.H03888	HAKEucgr.H03889	HAKEucgr.H03891	HAKEucgr.H04099	HAKEucgr.H04105	CHXEucgr.E00818	CHXEucgr.B03637	CHXEucgr.K03152	CHXEucgr.K03153	CHXEucgr.B04001	CHXEucgr.C00209	CHXEucgr.D00309	CHXEucgr.J01854	CHXEucgr.J01856	CHXEucgr.B04009
KEAEucgr.E00180	Pearson’s correlation	1	.704**	-.595**	-0.352171	-0.233965	-0.00491181	-0.0505375	0.418834	0.424678	.559*	-0.378581	.565*	0.406595	-0.241945	.638**	-0.042766	0.391226	-0.059965	-0.280174	-0.228372	-0.453692	0.143864	-0.308344	-0.453061	.576*	0.382117	.546*	0.115183	.613**	-0.278619	-.560*	.a	.a	-0.175813	0.0659032	-0.114337	0.0672839	.502*	0.309744	0.0963752	.476*	0.257997	-0.214952	-0.365494	-0.416648	-0.157722	0.0127719	0.220337
	P-Value		0.00110737	0.00924353	0.151781	0.350084	0.984568	0.842149	0.0836359	0.078975	0.015958	0.121334	0.0145772	0.0940437	0.33341	0.00442263	0.866197	0.1084	0.813155	0.260131	0.362049	0.0586105	0.569003	0.213175	0.0590063	0.01233	0.117613	0.0190345	0.649025	0.00686007	0.262897	0.0157121	.	.	0.485286	0.795008	0.651448	0.790803	0.033972	0.210996	0.703635	0.0459436	0.301305	0.391682	0.135829	0.0854303	0.531937	0.959885	0.379635
	N	18	18	18	18	18	18	18	18	18	18	18	18	18	18	18	18	18	18	18	18	18	18	18	18	18	18	18	18	18	18	18	18	18	18	18	18	18	18	18	18	18	18	18	18	18	18	18	18
KEAEucgr.G01108	Pearson’s correlation	.704**	1	-0.406524	-0.246828	-0.134469	-0.255007	-0.113587	.648**	.547*	.704**	-0.161079	.637**	0.448551	-0.296775	0.466509	-0.00183776	.534*	-0.137932	-0.448316	-0.295659	-0.42353	0.298889	-0.36266	-0.329397	0.39482	0.227548	.697**	0.402514	.575*	-0.419995	-.539*	.a	.a	0.0876932	0.013808	-0.229887	-0.150295	0.316629	0.432732	-0.326921	0.318767	0.342588	-.521*	-.540*	-0.117419	-0.207432	-0.0579117	-0.1736
	P-Value	0.00110737		0.094107	0.323441	0.594745	0.30714	0.653597	0.00361082	0.0188968	0.00110144	0.523128	0.00443603	0.0618954	0.231738	0.0509897	0.994226	0.0225355	0.585201	0.0620485	0.233582	0.0798751	0.228271	0.13912	0.181942	0.104911	0.363831	0.00130901	0.0977138	0.0124693	0.0826943	0.0210128	.	.	0.729336	0.956633	0.358784	0.551665	0.200494	0.0728669	0.185447	0.197304	0.164022	0.0264541	0.0207264	0.642637	0.40885	0.819452	0.490882
	N	18	18	18	18	18	18	18	18	18	18	18	18	18	18	18	18	18	18	18	18	18	18	18	18	18	18	18	18	18	18	18	18	18	18	18	18	18	18	18	18	18	18	18	18	18	18	18	18
KEAEucgr.C00907	Pearson’s correlation	-.595**	-0.406524	1	0.0709697	0.286693	0.0256006	-0.167682	-0.0736018	-0.198008	-0.237903	.629**	-0.264193	-0.408465	0.447009	-0.13449	0.135326	-0.101406	-0.0585301	0.0272733	0.290427	0.428778	-0.117321	0.323859	0.162412	-0.356356	-0.185525	-0.356407	-0.18712	-0.32378	0.0954876	0.265212	.a	.a	0.399008	0.0650602	0.125394	-0.136479	-0.244975	-0.130087	-0.216866	-.496*	-0.0407966	0.123577	-0.101189	0.426001	0.0560514	0.203161	-0.0291604
	P-Value	0.00924353	0.094107		0.779604	0.248735	0.919683	0.506003	0.771631	0.430924	0.341797	0.0051315	0.289428	0.0923954	0.0629068	0.594687	0.592376	0.68888	0.817554	0.914453	0.242351	0.0758201	0.642917	0.189842	0.519651	0.146638	0.461095	0.146576	0.457182	0.189956	0.706249	0.287503	.	.	0.100948	0.797579	0.620055	0.589197	0.327203	0.606912	0.387377	0.0363136	0.87231	0.625171	0.689512	0.0779468	0.825165	0.418777	0.908557
	N	18	18	18	18	18	18	18	18	18	18	18	18	18	18	18	18	18	18	18	18	18	18	18	18	18	18	18	18	18	18	18	18	18	18	18	18	18	18	18	18	18	18	18	18	18	18	18	18
KEAEucgr.A02869	Pearson’s correlation	-0.352171	-0.246828	0.0709697	1	0.25011	0.18947	-0.15864	-0.184055	0.076257	-0.0588549	0.161056	-0.231331	0.023019	0.359508	-0.411084	-0.219634	-0.317819	0.0579865	-.496*	-0.309116	-0.0356291	-0.0884849	0.0674715	0.226523	0.0574153	-0.448427	-0.111553	-0.116069	-0.32228	0.135875	0.361866	.a	.a	0.151183	0.0848619	0.190807	-0.397302	0.114857	-0.258907	-0.120955	0.121195	-0.165467	0.0390963	0.29105	0.0735412	0.250255	0.0889846	-0.448823
	P-Value	0.151781	0.323441	0.779604		0.316838	0.451446	0.529522	0.464717	0.763611	0.816558	0.523188	0.355689	0.927762	0.142845	0.0901235	0.381197	0.198714	0.819222	0.0361511	0.211972	0.888381	0.726981	0.790232	0.366053	0.820975	0.0619764	0.659445	0.646492	0.192135	0.590862	0.140051	.	.	0.549288	0.737779	0.448201	0.102549	0.649959	0.299542	0.632585	0.631906	0.511719	0.877593	0.241296	0.771815	0.31655	0.725495	0.0617181
	N	18	18	18	18	18	18	18	18	18	18	18	18	18	18	18	18	18	18	18	18	18	18	18	18	18	18	18	18	18	18	18	18	18	18	18	18	18	18	18	18	18	18	18	18	18	18	18	18
KTEucgr.C01105	Pearson’s correlation	-0.233965	-0.134469	0.286693	0.25011	1	.479*	0.125412	-0.25635	-0.268266	-0.207978	0.387678	-0.114046	-0.284658	0.0608967	-0.235319	-0.0680285	0.261565	-0.148772	-0.0330798	0.344319	0.269086	-0.202573	.684**	-0.0498833	0.0685958	-0.135929	-0.0610742	0.154086	-0.241981	-0.0351828	-0.00551031	.a	.a	-0.201967	.597**	0.126217	0.0620717	-0.00617021	-0.287502	-0.163722	-0.131191	-0.162589	-0.154281	0.230122	0.326968	-0.120955	0.108939	0.00331944
	P-Value	0.350084	0.594745	0.248735	0.316838		0.044322	0.620003	0.30451	0.281779	0.40759	0.111925	0.652282	0.252257	0.810302	0.347221	0.788537	0.29443	0.555749	0.896325	0.161762	0.280254	0.420153	0.00175744	0.844168	0.786812	0.590714	0.809758	0.541556	0.333336	0.889771	0.982687	.	.	0.421576	0.00887348	0.617741	0.806706	0.980614	0.247342	0.516241	0.603837	0.51919	0.541038	0.35828	0.185379	0.632588	0.666983	0.98957
	N	18	18	18	18	18	18	18	18	18	18	18	18	18	18	18	18	18	18	18	18	18	18	18	18	18	18	18	18	18	18	18	18	18	18	18	18	18	18	18	18	18	18	18	18	18	18	18	18
KTEucgr.C01286	Pearson’s correlation	-0.00491181	-0.255007	0.0256006	0.18947	.479*	1	0.296897	-.620**	-0.110435	-0.280406	0.0374899	-.518*	-0.00146986	.536*	-0.0616542	-0.268357	0.104607	-0.396677	0.142365	-0.0828404	0.263119	-.513*	0.409786	0.204493	.548*	-0.328703	-0.187287	-0.138137	-0.367725	.479*	0.224922	.a	.a	-0.292612	0.270654	0.119428	0.327459	.552*	-.469*	0.158057	0.381259	-.488*	-0.150544	0.383948	-0.0792324	0.0518168	0.10073	-0.299131
	P-Value	0.984568	0.30714	0.919683	0.451446	0.044322		0.231537	0.00602427	0.662665	0.259721	0.882589	0.0275907	0.995382	0.0218396	0.807984	0.281609	0.679543	0.10314	0.573079	0.743825	0.291466	0.0294791	0.0912445	0.415668	0.0184317	0.182921	0.456774	0.584638	0.133277	0.0444259	0.369543	.	.	0.238663	0.277352	0.636919	0.184682	0.0175965	0.0498764	0.531055	0.118508	0.0396926	0.550998	0.115718	0.754651	0.838202	0.690856	0.227876
	N	18	18	18	18	18	18	18	18	18	18	18	18	18	18	18	18	18	18	18	18	18	18	18	18	18	18	18	18	18	18	18	18	18	18	18	18	18	18	18	18	18	18	18	18	18	18	18	18
KTEucgr.C02815	Pearson’s correlation	-0.0505375	-0.113587	-0.167682	-0.15864	0.125412	0.296897	1	-0.264504	-0.148055	-0.11306	0.0714594	0.000980355	-0.28671	-0.0630359	0.0292602	-0.16575	0.1641	-0.0739981	0.337738	-0.320601	-0.0173342	0.0656035	0.265016	-0.0540323	-0.0576955	0.440171	0.200667	0.344743	0.186724	0.102174	-0.128124	.a	.a	-0.249891	0.0414893	-0.120512	0.317927	-0.105591	-0.054216	.524*	0.112259	-0.013801	-0.0547931	-0.157652	0.0886126	0.0595168	-0.0639781	-0.149907
	P-Value	0.842149	0.653597	0.506003	0.529522	0.620003	0.231537		0.288841	0.557676	0.655111	0.778119	0.99692	0.248705	0.803759	0.908245	0.510987	0.51526	0.770433	0.170465	0.194594	0.945573	0.795922	0.287873	0.831376	0.820115	0.067542	0.424633	0.161212	0.458152	0.686635	0.612397	.	.	0.317277	0.870159	0.633841	0.198553	0.676684	0.830811	0.0254506	0.657413	0.956655	0.829035	0.532124	0.726601	0.814529	0.800881	0.552703
	N	18	18	18	18	18	18	18	18	18	18	18	18	18	18	18	18	18	18	18	18	18	18	18	18	18	18	18	18	18	18	18	18	18	18	18	18	18	18	18	18	18	18	18	18	18	18	18	18
KTEucgr.C04163	Pearson’s correlation	0.418834	.648**	-0.0736018	-0.184055	-0.25635	-.620**	-0.264504	1	0.46739	.590**	-0.0682993	.821**	0.122948	-0.274805	.490*	0.30572	0.328354	0.0178756	-0.454703	-0.0284499	-.571*	.644**	-0.197938	-0.307921	-0.0922219	0.416433	.552*	0.130626	.683**	-.548*	-0.447793	.a	.a	0.220177	-0.22481	0.245583	-.479*	-0.129516	.633**	-0.415398	0.00788293	.651**	-0.0343446	-.538*	0.0455908	-0.214725	-0.180905	0.0419279
	P-Value	0.0836359	0.00361082	0.771631	0.464717	0.30451	0.00602427	0.288841		0.0504946	0.00991604	0.787714	2.94392e-05	0.626948	0.269759	0.038918	0.217297	0.183414	0.943875	0.05798	0.910776	0.0133033	0.00388645	0.431089	0.213836	0.715894	0.0856083	0.0175138	0.605411	0.00177018	0.0186163	0.0623913	.	.	0.379989	0.369787	0.325966	0.0441382	0.608506	0.00477206	0.0864684	0.975235	0.00340816	0.892383	0.0213954	0.857442	0.392195	0.472525	0.868798
	N	18	18	18	18	18	18	18	18	18	18	18	18	18	18	18	18	18	18	18	18	18	18	18	18	18	18	18	18	18	18	18	18	18	18	18	18	18	18	18	18	18	18	18	18	18	18	18	18
KUPEucgr.D00035	Pearson’s correlation	0.424678	.547*	-0.198008	0.076257	-0.268266	-0.110435	-0.148055	0.46739	1	0.43871	0.120817	0.357106	.608**	-0.137812	0.455732	0.0337686	0.228352	-0.170726	-.493*	-0.318899	-0.20993	0.0512896	-0.23208	0.0233908	0.16119	0.0181593	.524*	-0.0312883	0.390821	-0.24642	-0.200465	.a	.a	-0.0863226	-0.235144	0.191666	-0.352103	0.173611	0.0175255	-0.206628	0.28618	0.089497	-0.0817129	-.515*	-0.466034	0.176223	-0.173533	-0.347285
	P-Value	0.078975	0.0188968	0.430924	0.763611	0.281779	0.662665	0.557676	0.0504946		0.068564	0.632977	0.145729	0.0073835	0.585529	0.0573434	0.894178	0.36209	0.498199	0.0375966	0.197108	0.403104	0.839828	0.354091	0.926598	0.522838	0.942986	0.025748	0.901913	0.108799	0.324267	0.42511	.	.	0.73342	0.347591	0.446121	0.151866	0.490854	0.944973	0.410709	0.249619	0.723973	0.747203	0.0287478	0.051258	0.484251	0.491052	0.157941
	N	18	18	18	18	18	18	18	18	18	18	18	18	18	18	18	18	18	18	18	18	18	18	18	18	18	18	18	18	18	18	18	18	18	18	18	18	18	18	18	18	18	18	18	18	18	18	18	18
KUPEucgr.E04300	Pearson’s correlation	.559*	.704**	-0.237903	-0.0588549	-0.207978	-0.280406	-0.11306	.590**	0.43871	1	0.149638	.647**	0.202628	-0.279597	.579*	0.333014	.548*	-0.0033484	-.572*	-0.201441	-.509*	.527*	-0.405226	-0.415873	0.361242	0.181912	.618**	0.133243	.629**	-0.345644	-.518*	.a	.a	-0.0264503	-0.0842743	-0.36775	-0.331084	0.400203	.712**	-0.325828	0.423266	.480*	-0.183537	-.549*	-0.187953	-0.260539	-0.078513	-0.00387413
	P-Value	0.015958	0.00110144	0.341797	0.816558	0.40759	0.259721	0.655111	0.00991604	0.068564		0.553425	0.00371879	0.420025	0.261156	0.0117993	0.176903	0.0185364	0.989479	0.0131363	0.422811	0.031077	0.0245206	0.0952638	0.0860727	0.140787	0.470023	0.00629844	0.598139	0.00519818	0.160047	0.0278015	.	.	0.917026	0.739535	0.133248	0.17958	0.0998367	0.000910695	0.187008	0.0800833	0.0436566	0.465997	0.018227	0.455144	0.296397	0.756814	0.987828
	N	18	18	18	18	18	18	18	18	18	18	18	18	18	18	18	18	18	18	18	18	18	18	18	18	18	18	18	18	18	18	18	18	18	18	18	18	18	18	18	18	18	18	18	18	18	18	18	18
KUPEucgr.E04301	Pearson’s correlation	-0.378581	-0.161079	.629**	0.161056	0.387678	0.0374899	0.0714594	-0.0682993	0.120817	0.149638	1	-0.100839	-0.329142	0.0497765	0.21923	0.227347	0.0440452	-0.272772	-0.142407	0.117823	0.193743	-0.101225	0.218609	-0.267445	-0.152747	-0.245598	-0.0343349	-0.0767804	-0.20522	-0.0462621	-0.0995837	.a	.a	0.0765165	0.148711	-0.100559	-0.240015	-0.0668797	-0.151608	-0.17864	-0.229624	-0.0986838	0.0528649	-0.385834	0.142883	-0.248662	0.113216	-0.131967
	P-Value	0.121334	0.523128	0.0051315	0.523188	0.111925	0.882589	0.778119	0.787714	0.632977	0.553425		0.690536	0.182301	0.844498	0.382096	0.364266	0.86223	0.273462	0.572963	0.641486	0.441114	0.689409	0.383479	0.28331	0.545117	0.325935	0.892413	0.762033	0.413975	0.855364	0.694212	.	.	0.762828	0.555914	0.691357	0.3374	0.792034	0.548154	0.478181	0.359351	0.69685	0.834972	0.11379	0.571667	0.319741	0.654662	0.601679
	N	18	18	18	18	18	18	18	18	18	18	18	18	18	18	18	18	18	18	18	18	18	18	18	18	18	18	18	18	18	18	18	18	18	18	18	18	18	18	18	18	18	18	18	18	18	18	18	18
KUPEucgr.B03355	Pearson’s correlation	.565*	.637**	-0.264193	-0.231331	-0.114046	-.518*	0.000980355	.821**	0.357106	.647**	-0.100839	1	0.218436	-.557*	0.425424	0.238819	.519*	0.23689	-0.46711	-0.0152868	-.561*	.744**	-0.171309	-0.350248	-0.0875412	.558*	.720**	.472*	.889**	-.721**	-.491*	.a	.a	-0.0105027	-0.00544843	0.0495431	-0.348206	-0.133954	.722**	-0.276985	0.00697952	.750**	-0.00584477	-.495*	0.0484676	-0.106608	-0.0718753	0.260737
	P-Value	0.0145772	0.00443603	0.289428	0.355689	0.652282	0.0275907	0.99692	2.94392e-05	0.145729	0.00371879	0.690536		0.383864	0.0164434	0.0783938	0.339885	0.0274352	0.343917	0.0506516	0.951994	0.0153856	0.000397626	0.496709	0.154185	0.729789	0.0161571	0.000759764	0.0480008	7.97168e-07	0.000740081	0.0386953	.	.	0.967008	0.982882	0.845219	0.156767	0.596171	0.000714003	0.265823	0.978072	0.000334328	0.981637	0.0366909	0.848542	0.67373	0.776859	0.296016
	N	18	18	18	18	18	18	18	18	18	18	18	18	18	18	18	18	18	18	18	18	18	18	18	18	18	18	18	18	18	18	18	18	18	18	18	18	18	18	18	18	18	18	18	18	18	18	18	18
KUPEucgr.B03949	Pearson’s correlation	0.406595	0.448551	-0.408465	0.023019	-0.284658	-0.00146986	-0.28671	0.122948	.608**	0.202628	-0.329142	0.218436	1	-0.179766	0.0929295	-0.323262	0.0927979	-0.0129833	-0.367729	-0.271228	-0.251217	-0.0804084	-.504*	0.373871	0.142298	-0.25373	0.26875	0.184991	0.211374	-0.125574	0.0810605	.a	.a	-0.129115	0.106793	0.0498025	0.0519429	0.156948	-0.000457692	-0.370541	0.141374	-0.0873435	-0.154894	-0.0116266	-0.377424	0.315283	0.206558	-0.158711
	P-Value	0.0940437	0.0618954	0.0923954	0.927762	0.252257	0.995382	0.248705	0.626948	0.0073835	0.420025	0.182301	0.383864		0.475366	0.7138	0.190706	0.71419	0.959221	0.133273	0.276294	0.31463	0.751117	0.0328446	0.12642	0.57326	0.309652	0.280878	0.462409	0.399801	0.61955	0.74916	.	.	0.609624	0.673195	0.844418	0.837813	0.533977	0.998562	0.130103	0.575779	0.730378	0.539413	0.96348	0.12257	0.202519	0.410872	0.529337
	N	18	18	18	18	18	18	18	18	18	18	18	18	18	18	18	18	18	18	18	18	18	18	18	18	18	18	18	18	18	18	18	18	18	18	18	18	18	18	18	18	18	18	18	18	18	18	18	18
KUPEucgr.I02664	Pearson’s correlation	-0.241945	-0.296775	0.447009	0.359508	0.0608967	.536*	-0.0630359	-0.274805	-0.137812	-0.279597	0.0497765	-.557*	-0.179766	1	-0.0737753	-0.241746	-0.299366	-0.449382	0.013721	-0.295629	0.108987	-0.371826	0.117784	0.204017	0.310531	-0.337548	-0.404357	-0.429049	-.507*	.573*	0.313566	.a	.a	0.433319	0.0219965	0.231623	0.118894	0.377221	-0.350178	0.0142664	0.119902	-0.304063	-0.102492	0.125467	0.212651	-0.00730518	0.280553	-0.391728
	P-Value	0.33341	0.231738	0.0629068	0.142845	0.810302	0.0218396	0.803759	0.269759	0.585529	0.261156	0.844498	0.0164434	0.475366		0.771107	0.33382	0.227494	0.0613554	0.956906	0.233631	0.666844	0.128672	0.641598	0.416778	0.209778	0.170721	0.0960433	0.0756151	0.031673	0.0130056	0.205123	.	.	0.0724356	0.930963	0.355066	0.638439	0.122787	0.154274	0.955195	0.635573	0.219927	0.685708	0.619849	0.396892	0.977049	0.25946	0.107908
	N	18	18	18	18	18	18	18	18	18	18	18	18	18	18	18	18	18	18	18	18	18	18	18	18	18	18	18	18	18	18	18	18	18	18	18	18	18	18	18	18	18	18	18	18	18	18	18	18
KUPEucgr.G01920	Pearson’s correlation	.638**	0.466509	-0.13449	-0.411084	-0.235319	-0.0616542	0.0292602	.490*	0.455732	.579*	0.21923	0.425424	0.0929295	-0.0737753	1	0.242063	0.177964	-.473*	-0.260257	-0.106853	-.544*	0.185291	-0.253758	-.609**	0.307313	0.272395	0.423446	-0.187804	0.456511	-0.106999	-.719**	.a	.a	-0.0252455	0.0552526	0.0143421	0.0257922	0.323495	0.275511	-0.111024	0.25838	0.2343	0.0129405	-.614**	-0.413478	-.475*	0.152764	0.132294
	P-Value	0.00442263	0.0509897	0.594687	0.0901235	0.347221	0.807984	0.908245	0.038918	0.0573434	0.0117993	0.382096	0.0783938	0.7138	0.771107		0.333167	0.479875	0.0473134	0.296939	0.67302	0.0196768	0.46167	0.309597	0.00732011	0.214787	0.274152	0.0799414	0.455509	0.056865	0.672597	0.000773586	.	.	0.920794	0.827621	0.954957	0.919084	0.190369	0.268481	0.660968	0.300562	0.349374	0.959356	0.00675906	0.0880815	0.0464088	0.545072	0.60077
	N	18	18	18	18	18	18	18	18	18	18	18	18	18	18	18	18	18	18	18	18	18	18	18	18	18	18	18	18	18	18	18	18	18	18	18	18	18	18	18	18	18	18	18	18	18	18	18	18
HAKEucgr.C02181	Pearson’s correlation	-0.042766	-0.00183776	0.135326	-0.219634	-0.0680285	-0.268357	-0.16575	0.30572	0.0337686	0.333014	0.227347	0.238819	-0.323262	-0.241746	0.242063	1	0.259667	-0.074497	-0.0695913	.479*	0.116272	.508*	0.269303	-0.318568	-0.196875	0.273681	0.209073	-0.0711281	0.235896	-0.207616	-0.235266	.a	.a	-0.0604611	-0.207529	-0.0204845	-0.191054	-0.145546	0.383559	-0.266308	-0.170166	.555*	0.202663	-0.292799	0.0110037	-0.340976	-0.244017	0.390099
	P-Value	0.866197	0.994226	0.592376	0.381197	0.788537	0.281609	0.510987	0.217297	0.894178	0.176903	0.364266	0.339885	0.190706	0.33382	0.333167		0.298076	0.768925	0.783787	0.0444307	0.64591	0.0314946	0.279851	0.197598	0.433618	0.271802	0.405069	0.779124	0.346006	0.408424	0.347333	.	.	0.811636	0.408625	0.935699	0.447602	0.564445	0.116119	0.285441	0.499628	0.0169015	0.419943	0.23835	0.965435	0.166145	0.329159	0.109512
	N	18	18	18	18	18	18	18	18	18	18	18	18	18	18	18	18	18	18	18	18	18	18	18	18	18	18	18	18	18	18	18	18	18	18	18	18	18	18	18	18	18	18	18	18	18	18	18	18
HAKEucgr.C02190	Pearson’s correlation	0.391226	.534*	-0.101406	-0.317819	0.261565	0.104607	0.1641	0.328354	0.228352	.548*	0.0440452	.519*	0.0927979	-0.299366	0.177964	0.259667	1	0.0595748	-0.0701579	0.142126	0.0292822	0.339328	0.168706	-0.13106	0.331645	0.250504	0.460401	0.352376	.513*	-0.317189	-0.226693	.a	.a	-0.261622	-0.0979808	-0.236931	-0.114267	0.245785	.529*	-0.157357	0.371345	0.35327	-0.312748	-0.302646	0.136561	-0.144042	-0.35996	0.0326873
	P-Value	0.1084	0.0225355	0.68888	0.198714	0.29443	0.679543	0.51526	0.183414	0.36209	0.0185364	0.86223	0.0274352	0.71419	0.227494	0.479875	0.298076		0.814351	0.782067	0.573728	0.908177	0.168335	0.50337	0.604203	0.1788	0.316052	0.0545219	0.151526	0.0295951	0.199654	0.365685	.	.	0.294322	0.698914	0.343831	0.651648	0.325554	0.0240281	0.5329	0.129206	0.150419	0.206371	0.222193	0.58897	0.56852	0.142306	0.897549
	N	18	18	18	18	18	18	18	18	18	18	18	18	18	18	18	18	18	18	18	18	18	18	18	18	18	18	18	18	18	18	18	18	18	18	18	18	18	18	18	18	18	18	18	18	18	18	18	18
HAKEucgr.C02191	Pearson’s correlation	-0.059965	-0.137932	-0.0585301	0.0579865	-0.148772	-0.396677	-0.0739981	0.0178756	-0.170726	-0.0033484	-0.272772	0.23689	-0.0129833	-0.449382	-.473*	-0.074497	0.0595748	1	-0.0541495	0.21494	0.213513	0.291556	-0.101408	0.31449	-0.301662	0.259711	0.0907395	0.205722	0.345087	-0.3893	0.214167	.a	.a	-0.132437	-0.250276	-0.212234	-0.319631	-0.267104	0.339102	0.270726	-0.0518938	0.245831	0.328181	0.288296	-0.0189921	.648**	-0.305434	0.252987
	P-Value	0.813155	0.585201	0.817554	0.819222	0.555749	0.10314	0.770433	0.943875	0.498199	0.989479	0.273462	0.343917	0.959221	0.0613554	0.0473134	0.768925	0.814351		0.831015	0.391709	0.394936	0.24044	0.688873	0.203719	0.223774	0.29799	0.720285	0.412809	0.160767	0.110304	0.393456	.	.	0.600376	0.316508	0.397842	0.196024	0.283949	0.168636	0.277219	0.837965	0.325462	0.183658	0.24598	0.940375	0.00366648	0.217749	0.311119
	N	18	18	18	18	18	18	18	18	18	18	18	18	18	18	18	18	18	18	18	18	18	18	18	18	18	18	18	18	18	18	18	18	18	18	18	18	18	18	18	18	18	18	18	18	18	18	18	18
HAKEucgr.C02196	Pearson’s correlation	-0.280174	-0.448316	0.0272733	-.496*	-0.0330798	0.142365	0.337738	-0.454703	-.493*	-.572*	-0.142407	-0.46711	-0.367729	0.013721	-0.260257	-0.0695913	-0.0701579	-0.0541495	1	0.194549	0.37198	-0.377903	0.24973	0.105902	-0.109421	0.0562345	-.551*	-0.174337	-0.411956	0.299259	0.299038	.a	.a	-0.265688	-0.222189	-0.0110768	0.430517	-0.194723	-0.300469	.513*	-0.130231	-0.379865	0.0756079	0.225475	0.237892	-0.142192	-0.303262	0.205587
	P-Value	0.260131	0.0620485	0.914453	0.0361511	0.896325	0.573079	0.170465	0.05798	0.0375966	0.0131363	0.572963	0.0506516	0.133273	0.956906	0.296939	0.783787	0.782067	0.831015		0.439178	0.128502	0.122057	0.3176	0.675779	0.66559	0.824603	0.0177994	0.489016	0.0893752	0.227667	0.228028	.	.	0.286606	0.375539	0.965206	0.0745104	0.438762	0.225701	0.0293593	0.60651	0.119973	0.76557	0.368335	0.341821	0.57355	0.221205	0.413123
	N	18	18	18	18	18	18	18	18	18	18	18	18	18	18	18	18	18	18	18	18	18	18	18	18	18	18	18	18	18	18	18	18	18	18	18	18	18	18	18	18	18	18	18	18	18	18	18	18
HAKEucgr.C02200	Pearson’s correlation	-0.228372	-0.295659	0.290427	-0.309116	0.344319	-0.0828404	-0.320601	-0.0284499	-0.318899	-0.201441	0.117823	-0.0152868	-0.271228	-0.295629	-0.106853	.479*	0.142126	0.21494	0.194549	1	0.390918	0.177033	0.308681	0.00657845	-0.253089	0.0179397	-0.104035	-0.182414	-0.0255703	-0.20999	-0.122303	.a	.a	-0.113084	0.0649524	0.0162017	-0.0253332	-0.253762	0.1509	-0.212955	-0.266116	0.232892	.477*	0.305476	0.0683352	-0.113095	-0.131056	.546*
	P-Value	0.362049	0.233582	0.242351	0.211972	0.161762	0.743825	0.194594	0.910776	0.197108	0.422811	0.641486	0.951994	0.276294	0.233631	0.67302	0.0444307	0.573728	0.391709	0.439178		0.108703	0.482212	0.212648	0.979332	0.310916	0.943674	0.68121	0.468778	0.919778	0.402964	0.628771	.	.	0.655041	0.797907	0.949124	0.92052	0.309587	0.550046	0.396202	0.285802	0.352362	0.0450767	0.217683	0.787605	0.655011	0.604213	0.0190033
	N	18	18	18	18	18	18	18	18	18	18	18	18	18	18	18	18	18	18	18	18	18	18	18	18	18	18	18	18	18	18	18	18	18	18	18	18	18	18	18	18	18	18	18	18	18	18	18	18
HAKEucgr.C02202	Pearson’s correlation	-0.453692	-0.42353	0.428778	-0.0356291	0.269086	0.263119	-0.0173342	-.571*	-0.20993	-.509*	0.193743	-.561*	-0.251217	0.108987	-.544*	0.116272	0.0292822	0.213513	0.37198	0.390918	1	-0.416773	0.443834	0.290528	-0.126209	-0.166332	-0.341387	-0.0256898	-0.448244	0.193659	0.396664	.a	.a	0.0046672	-0.129283	-0.218367	0.116933	-0.116621	-0.44	0.285941	-0.195293	-0.286384	-0.0277579	0.221321	0.0871593	0.322629	-0.193317	0.0104713
	P-Value	0.0586105	0.0798751	0.0758201	0.888381	0.280254	0.291466	0.945573	0.0133033	0.403104	0.031077	0.441114	0.0153856	0.31463	0.666844	0.0196768	0.64591	0.908177	0.394936	0.128502	0.108703		0.0853265	0.0650284	0.242179	0.617764	0.509481	0.165602	0.919404	0.0620956	0.441317	0.103153	.	.	0.985336	0.609157	0.384019	0.644024	0.644915	0.0676607	0.250033	0.437397	0.249268	0.912939	0.377456	0.730926	0.191627	0.442139	0.967107
	N	18	18	18	18	18	18	18	18	18	18	18	18	18	18	18	18	18	18	18	18	18	18	18	18	18	18	18	18	18	18	18	18	18	18	18	18	18	18	18	18	18	18	18	18	18	18	18	18
HAKEucgr.C02265	Pearson’s correlation	0.143864	0.298889	-0.117321	-0.0884849	-0.202573	-.513*	0.0656035	.644**	0.0512896	.527*	-0.101225	.744**	-0.0804084	-0.371826	0.185291	.508*	0.339328	0.291556	-0.377903	0.177033	-0.416773	1	-0.163952	-0.176766	-0.226633	.499*	.647**	0.34632	.747**	-.602**	-0.393627	.a	.a	0.186186	-0.208435	-0.055021	-0.40899	-0.18911	.861**	-0.311704	-0.022099	.939**	0.317907	-0.278437	0.2263	-0.0908746	-0.134268	0.211619
	P-Value	0.569003	0.228271	0.642917	0.726981	0.420153	0.0294791	0.795922	0.00388645	0.839828	0.0245206	0.689409	0.000397626	0.751117	0.128672	0.46167	0.0314946	0.168335	0.24044	0.122057	0.482212	0.0853265		0.515645	0.482885	0.365814	0.0349956	0.00370438	0.159177	0.000372749	0.00815177	0.106061	.	.	0.459473	0.406536	0.828334	0.0919373	0.452323	4.38785e-06	0.20797	0.930642	8.35495e-09	0.198583	0.263223	0.366538	0.719885	0.5953	0.399241
	N	18	18	18	18	18	18	18	18	18	18	18	18	18	18	18	18	18	18	18	18	18	18	18	18	18	18	18	18	18	18	18	18	18	18	18	18	18	18	18	18	18	18	18	18	18	18	18	18
HAKEucgr.F02866	Pearson’s correlation	-0.308344	-0.36266	0.323859	0.0674715	.684**	0.409786	0.265016	-0.197938	-0.23208	-0.405226	0.218609	-0.171309	-.504*	0.117784	-0.253758	0.269303	0.168706	-0.101408	0.24973	0.308681	0.443834	-0.163952	1	0.0465243	-0.173014	0.202797	-0.160425	0.0463499	-0.178666	0.0513837	0.226664	.a	.a	-0.347299	0.202395	0.446787	0.0466801	-0.232882	-0.365945	0.118986	-0.271747	-0.0891736	-0.0542782	0.156782	0.269637	0.0342287	-0.226812	0.0789009
	P-Value	0.213175	0.13912	0.189842	0.790232	0.00175744	0.0912445	0.287873	0.431089	0.354091	0.0952638	0.383479	0.496709	0.0328446	0.641598	0.309597	0.279851	0.50337	0.688873	0.3176	0.212648	0.0650284	0.515645		0.854552	0.492369	0.41963	0.52484	0.855092	0.478116	0.839538	0.365747	.	.	0.157923	0.420572	0.0630534	0.85407	0.352383	0.13531	0.638177	0.27534	0.724934	0.830619	0.534417	0.279233	0.892744	0.365426	0.755648
	N	18	18	18	18	18	18	18	18	18	18	18	18	18	18	18	18	18	18	18	18	18	18	18	18	18	18	18	18	18	18	18	18	18	18	18	18	18	18	18	18	18	18	18	18	18	18	18	18
HAKEucgr.F02234	Pearson’s correlation	-0.453061	-0.329397	0.162412	0.226523	-0.0498833	0.204493	-0.0540323	-0.307921	0.0233908	-0.415873	-0.267445	-0.350248	0.373871	0.204017	-.609**	-0.318568	-0.13106	0.31449	0.105902	0.00657845	0.290528	-0.176766	0.0465243	1	-0.264027	-0.28765	-0.244784	-0.0384423	-0.196373	0.166907	.709**	.a	.a	-0.166824	-0.129454	0.26859	-0.0106207	-0.180687	-0.181694	-0.137235	-0.105678	-0.27905	0.17213	.534*	0.0390963	.752**	-0.108092	-0.318447
	P-Value	0.0590063	0.181942	0.519651	0.366053	0.844168	0.415668	0.831376	0.213836	0.926598	0.0860727	0.28331	0.154185	0.12642	0.416778	0.00732011	0.197598	0.604203	0.203719	0.675779	0.979332	0.242179	0.482885	0.854552		0.289743	0.247088	0.327593	0.879626	0.434815	0.508	0.00099089	.	.	0.508212	0.60868	0.281176	0.966638	0.473068	0.470564	0.587116	0.67643	0.262128	0.494617	0.022333	0.877593	0.000318914	0.669432	0.197778
	N	18	18	18	18	18	18	18	18	18	18	18	18	18	18	18	18	18	18	18	18	18	18	18	18	18	18	18	18	18	18	18	18	18	18	18	18	18	18	18	18	18	18	18	18	18	18	18	18
HAKEucgr.G01991	Pearson’s correlation	.576*	0.39482	-0.356356	0.0574153	0.0685958	.548*	-0.0576955	-0.0922219	0.16119	0.361242	-0.152747	-0.0875412	0.142298	0.310531	0.307313	-0.196875	0.331645	-0.301662	-0.109421	-0.253089	-0.126209	-0.226633	-0.173014	-0.264027	1	-0.242167	0.180003	-0.156716	-0.0111974	0.130323	-0.200297	.a	.a	-0.0883984	-0.0597008	-0.23434	-0.0238259	.964**	0.0235739	0.11763	.809**	-0.173588	-0.291657	0.0284375	-0.179414	-0.264791	-0.133782	-0.276134
	P-Value	0.01233	0.104911	0.146638	0.820975	0.786812	0.0184317	0.820115	0.715894	0.522838	0.140787	0.545117	0.729789	0.57326	0.209778	0.214787	0.433618	0.1788	0.223774	0.66559	0.310916	0.617764	0.365814	0.492369	0.289743		0.332953	0.474774	0.53459	0.964827	0.606255	0.425505	.	.	0.727238	0.813965	0.349289	0.925236	1.32108e-10	0.926025	0.642037	4.87826e-05	0.490913	0.240269	0.910815	0.476245	0.288297	0.596645	0.267355
	N	18	18	18	18	18	18	18	18	18	18	18	18	18	18	18	18	18	18	18	18	18	18	18	18	18	18	18	18	18	18	18	18	18	18	18	18	18	18	18	18	18	18	18	18	18	18	18	18
HAKEucgr.G01992	Pearson’s correlation	0.382117	0.227548	-0.185525	-0.448427	-0.135929	-0.328703	0.440171	0.416433	0.0181593	0.181912	-0.245598	.558*	-0.25373	-0.337548	0.272395	0.273681	0.250504	0.259711	0.0562345	0.0179397	-0.166332	.499*	0.202797	-0.28765	-0.242167	1	.479*	0.235259	.701**	-0.352522	-.486*	.a	.a	-0.102078	-0.00234865	0.00746332	0.127263	-0.307942	0.371022	0.357511	-0.118243	.591**	0.108975	-0.450711	-0.0235443	0.0926409	-0.110873	0.458248
	P-Value	0.117613	0.363831	0.461095	0.0619764	0.590714	0.182921	0.067542	0.0856083	0.942986	0.470023	0.325935	0.0161571	0.309652	0.170721	0.274152	0.271802	0.316052	0.29799	0.824603	0.943674	0.509481	0.0349956	0.41963	0.247088	0.332953		0.0443997	0.347347	0.00118301	0.151345	0.04082	.	.	0.686916	0.99262	0.976553	0.614807	0.213803	0.129566	0.145241	0.640292	0.00974852	0.666877	0.0604989	0.926117	0.714654	0.661403	0.0558098
	N	18	18	18	18	18	18	18	18	18	18	18	18	18	18	18	18	18	18	18	18	18	18	18	18	18	18	18	18	18	18	18	18	18	18	18	18	18	18	18	18	18	18	18	18	18	18	18	18
HAKEucgr.G02009	Pearson’s correlation	.546*	.697**	-0.356407	-0.111553	-0.0610742	-0.187287	0.200667	.552*	.524*	.618**	-0.0343349	.720**	0.26875	-0.404357	0.423446	0.209073	0.460401	0.0907395	-.551*	-0.104035	-0.341387	.647**	-0.160425	-0.244784	0.180003	.479*	1	.505*	.828**	-.690**	-.602**	.a	.a	-0.0116581	-0.0364854	-0.12468	-0.352853	0.187803	.516*	-0.186079	0.241136	.682**	0.0243853	-.477*	-0.113109	0.0572121	-0.127542	-0.0874191
	P-Value	0.0190345	0.00130901	0.146576	0.659445	0.809758	0.456774	0.424633	0.0175138	0.025748	0.00629844	0.892413	0.000759764	0.280878	0.0960433	0.0799414	0.405069	0.0545219	0.720285	0.0177994	0.68121	0.165602	0.00370438	0.52484	0.327593	0.474774	0.0443997		0.0326344	2.20959e-05	0.00151402	0.00815269	.	.	0.963381	0.885715	0.622063	0.150935	0.455513	0.0282113	0.459734	0.33508	0.00181301	0.923485	0.0454141	0.654971	0.821599	0.614027	0.730152
	N	18	18	18	18	18	18	18	18	18	18	18	18	18	18	18	18	18	18	18	18	18	18	18	18	18	18	18	18	18	18	18	18	18	18	18	18	18	18	18	18	18	18	18	18	18	18	18	18
HAKEucgr.G02010	Pearson’s correlation	0.115183	0.402514	-0.18712	-0.116069	0.154086	-0.138137	0.344743	0.130626	-0.0312883	0.133243	-0.0767804	.472*	0.184991	-0.429049	-0.187804	-0.0711281	0.352376	0.205722	-0.174337	-0.182414	-0.0256898	0.34632	0.0463499	-0.0384423	-0.156716	0.235259	.505*	1	0.398752	-.521*	-0.0366206	.a	.a	0.0318341	0.181249	-0.194309	-0.0535593	-0.195892	0.231115	-0.149128	-0.246585	0.342651	-0.389241	-0.160848	0.361623	0.0994509	0.0636078	-0.0952525
	P-Value	0.649025	0.0977138	0.457182	0.646492	0.541556	0.584638	0.161212	0.605411	0.901913	0.598139	0.762033	0.0480008	0.462409	0.0756151	0.455509	0.779124	0.151526	0.412809	0.489016	0.468778	0.919404	0.159177	0.855092	0.879626	0.53459	0.347347	0.0326344		0.101187	0.0267473	0.885294	.	.	0.90021	0.47167	0.439754	0.832833	0.435964	0.356152	0.554794	0.323932	0.163939	0.110362	0.523733	0.140338	0.694601	0.802012	0.706942
	N	18	18	18	18	18	18	18	18	18	18	18	18	18	18	18	18	18	18	18	18	18	18	18	18	18	18	18	18	18	18	18	18	18	18	18	18	18	18	18	18	18	18	18	18	18	18	18	18
HAKEucgr.G02011	Pearson’s correlation	.613**	.575*	-0.32378	-0.32228	-0.241981	-0.367725	0.186724	.683**	0.390821	.629**	-0.20522	.889**	0.211374	-.507*	0.456511	0.235896	.513*	0.345087	-0.411956	-0.0255703	-0.448244	.747**	-0.178666	-0.196373	-0.0111974	.701**	.828**	0.398752	1	-.644**	-.526*	.a	.a	-0.124048	-0.118853	-0.040989	-0.271311	-0.0113969	.733**	-0.0679424	0.175811	.749**	0.134923	-0.438287	-0.162662	0.142689	-0.161152	0.214613
	P-Value	0.00686007	0.0124693	0.189956	0.192135	0.333336	0.133277	0.458152	0.00177018	0.108799	0.00519818	0.413975	7.97168e-07	0.399801	0.031673	0.056865	0.346006	0.0295951	0.160767	0.0893752	0.919778	0.0620956	0.000372749	0.478116	0.434815	0.964827	0.00118301	2.20959e-05	0.101187		0.00392287	0.0248884	.	.	0.623844	0.638555	0.871712	0.276141	0.964201	0.000540676	0.788799	0.48529	0.000351772	0.593489	0.0688622	0.518999	0.572197	0.522938	0.392447
	N	18	18	18	18	18	18	18	18	18	18	18	18	18	18	18	18	18	18	18	18	18	18	18	18	18	18	18	18	18	18	18	18	18	18	18	18	18	18	18	18	18	18	18	18	18	18	18	18
HAKEucgr.H01186	Pearson’s correlation	-0.278619	-0.419995	0.0954876	0.135875	-0.0351828	.479*	0.102174	-.548*	-0.24642	-0.345644	-0.0462621	-.721**	-0.125574	.573*	-0.106999	-0.207616	-0.317189	-0.3893	0.299259	-0.20999	0.193659	-.602**	0.0513837	0.166907	0.130323	-0.352522	-.690**	-.521*	-.644**	1	0.257855	.a	.a	0.0383313	0.0899513	-0.0680652	.603**	0.120607	-0.463067	0.232569	0.197249	-.665**	-0.265027	0.286376	-0.287319	-0.0662327	0.264032	-0.191351
	P-Value	0.262897	0.0826943	0.706249	0.590862	0.889771	0.0444259	0.686635	0.0186163	0.324267	0.160047	0.855364	0.000740081	0.61955	0.0130056	0.672597	0.408424	0.199654	0.110304	0.227667	0.402964	0.441317	0.00815177	0.839538	0.508	0.606255	0.151345	0.00151402	0.0267473	0.00392287		0.301581	.	.	0.879971	0.722624	0.788426	0.00800908	0.633573	0.0529582	0.353048	0.432729	0.0025807	0.287852	0.24928	0.247656	0.794004	0.289733	0.446884
	N	18	18	18	18	18	18	18	18	18	18	18	18	18	18	18	18	18	18	18	18	18	18	18	18	18	18	18	18	18	18	18	18	18	18	18	18	18	18	18	18	18	18	18	18	18	18	18	18
HAKEucgr.H01187	Pearson’s correlation	-.560*	-.539*	0.265212	0.361866	-0.00551031	0.224922	-0.128124	-0.447793	-0.200465	-.518*	-0.0995837	-.491*	0.0810605	0.313566	-.719**	-0.235266	-0.226693	0.214167	0.299038	-0.122303	0.396664	-0.393627	0.226664	.709**	-0.200297	-.486*	-.602**	-0.0366206	-.526*	0.257855	1	.a	.a	-0.142842	-0.231757	0.322544	-0.115685	-0.140593	-0.38187	0.029081	-0.2106	-0.463365	-0.0151671	.530*	0.295786	0.450185	-0.196974	-0.280092
	P-Value	0.0157121	0.0210128	0.287503	0.140051	0.982687	0.369543	0.612397	0.0623913	0.42511	0.0278015	0.694212	0.0386953	0.74916	0.205123	0.000773586	0.347333	0.365685	0.393456	0.228028	0.628771	0.103153	0.106061	0.365747	0.00099089	0.425505	0.04082	0.00815269	0.885294	0.0248884	0.301581		.	.	0.571781	0.35478	0.191751	0.647588	0.577909	0.117871	0.908805	0.401568	0.0527854	0.952369	0.0235529	0.233371	0.0608364	0.433383	0.260277
	N	18	18	18	18	18	18	18	18	18	18	18	18	18	18	18	18	18	18	18	18	18	18	18	18	18	18	18	18	18	18	18	18	18	18	18	18	18	18	18	18	18	18	18	18	18	18	18	18
HAKEucgr.H01188	Pearson’s correlation	.a	.a	.a	.a	.a	.a	.a	.a	.a	.a	.a	.a	.a	.a	.a	.a	.a	.a	.a	.a	.a	.a	.a	.a	.a	.a	.a	.a	.a	.a	.a	.a	.a	.a	.a	.a	.a	.a	.a	.a	.a	.a	.a	.a	.a	.a	.a	.a
	P-Value	.	.	.	.	.	.	.	.	.	.	.	.	.	.	.	.	.	.	.	.	.	.	.	.	.	.	.	.	.	.	.		.	.	.	.	.	.	.	.	.	.	.	.	.	.	.	.
	N	18	18	18	18	18	18	18	18	18	18	18	18	18	18	18	18	18	18	18	18	18	18	18	18	18	18	18	18	18	18	18	18	18	18	18	18	18	18	18	18	18	18	18	18	18	18	18	18
HAKEucgr.H03887	Pearson’s correlation	.a	.a	.a	.a	.a	.a	.a	.a	.a	.a	.a	.a	.a	.a	.a	.a	.a	.a	.a	.a	.a	.a	.a	.a	.a	.a	.a	.a	.a	.a	.a	.a	.a	.a	.a	.a	.a	.a	.a	.a	.a	.a	.a	.a	.a	.a	.a	.a
	P-Value	.	.	.	.	.	.	.	.	.	.	.	.	.	.	.	.	.	.	.	.	.	.	.	.	.	.	.	.	.	.	.	.		.	.	.	.	.	.	.	.	.	.	.	.	.	.	.
	N	18	18	18	18	18	18	18	18	18	18	18	18	18	18	18	18	18	18	18	18	18	18	18	18	18	18	18	18	18	18	18	18	18	18	18	18	18	18	18	18	18	18	18	18	18	18	18	18
HAKEucgr.H03888	Pearson’s correlation	-0.175813	0.0876932	0.399008	0.151183	-0.201967	-0.292612	-0.249891	0.220177	-0.0863226	-0.0264503	0.0765165	-0.0105027	-0.129115	0.433319	-0.0252455	-0.0604611	-0.261622	-0.132437	-0.265688	-0.113084	0.0046672	0.186186	-0.347299	-0.166824	-0.0883984	-0.102078	-0.0116581	0.0318341	-0.124048	0.0383313	-0.142842	.a	.a	1	-0.0819992	-0.178416	-0.0994914	-0.0588235	0.122082	-0.186338	-0.185835	0.284816	-0.0900551	-0.260721	0.344302	-0.175384	0.407085	-0.1683
	P-Value	0.485286	0.729336	0.100948	0.549288	0.421576	0.238663	0.317277	0.379989	0.73342	0.917026	0.762828	0.967008	0.609624	0.0724356	0.920794	0.811636	0.294322	0.600376	0.286606	0.655041	0.985336	0.459473	0.157923	0.508212	0.727238	0.686916	0.963381	0.90021	0.623844	0.879971	0.571781	.	.		0.746345	0.478741	0.694482	0.816654	0.629395	0.459099	0.460334	0.251982	0.722316	0.296048	0.161785	0.486368	0.0936101	0.504414
	N	18	18	18	18	18	18	18	18	18	18	18	18	18	18	18	18	18	18	18	18	18	18	18	18	18	18	18	18	18	18	18	18	18	18	18	18	18	18	18	18	18	18	18	18	18	18	18	18
HAKEucgr.H03889	Pearson’s correlation	0.0659032	0.013808	0.0650602	0.0848619	.597**	0.270654	0.0414893	-0.22481	-0.235144	-0.0842743	0.148711	-0.00544843	0.106793	0.0219965	0.0552526	-0.207529	-0.0979808	-0.250276	-0.222189	0.0649524	-0.129283	-0.208435	0.202395	-0.129454	-0.0597008	-0.00234865	-0.0364854	0.181249	-0.118853	0.0899513	-0.231757	.a	.a	-0.0819992	1	-0.0102211	.520*	-0.0819992	-0.266909	-0.259752	-0.355686	-0.140779	-0.216567	0.0558824	0.0159852	-0.105041	.757**	0.306486
	P-Value	0.795008	0.956633	0.797579	0.737779	0.00887348	0.277352	0.870159	0.369787	0.347591	0.739535	0.555914	0.982882	0.673195	0.930963	0.827621	0.408625	0.698914	0.316508	0.375539	0.797907	0.609157	0.406536	0.420572	0.60868	0.813965	0.99262	0.885715	0.47167	0.638555	0.722624	0.35478	.	.	0.746345		0.967892	0.0269276	0.746345	0.284314	0.297911	0.147453	0.577402	0.388048	0.825685	0.949803	0.678282	0.000274492	0.216088
	N	18	18	18	18	18	18	18	18	18	18	18	18	18	18	18	18	18	18	18	18	18	18	18	18	18	18	18	18	18	18	18	18	18	18	18	18	18	18	18	18	18	18	18	18	18	18	18	18
HAKEucgr.H03891	Pearson’s correlation	-0.114337	-0.229887	0.125394	0.190807	0.126217	0.119428	-0.120512	0.245583	0.191666	-0.36775	-0.100559	0.0495431	0.0498025	0.231623	0.0143421	-0.0204845	-0.236931	-0.212234	-0.0110768	0.0162017	-0.218367	-0.055021	0.446787	0.26859	-0.23434	0.00746332	-0.12468	-0.194309	-0.040989	-0.0680652	0.322544	.a	.a	-0.178416	-0.0102211	1	-0.235324	-0.244261	-0.281098	-0.195657	-0.251465	-0.0529467	0.237341	0.186653	0.102117	0.107971	-0.122517	-0.105362
	P-Value	0.651448	0.358784	0.620055	0.448201	0.617741	0.636919	0.633841	0.325966	0.446121	0.133248	0.691357	0.845219	0.844418	0.355066	0.954957	0.935699	0.343831	0.397842	0.965206	0.949124	0.384019	0.828334	0.0630534	0.281176	0.349289	0.976553	0.622063	0.439754	0.871712	0.788426	0.191751	.	.	0.478741	0.967892		0.347211	0.328659	0.258497	0.436524	0.314137	0.83472	0.342973	0.458326	0.686801	0.669781	0.628165	0.67735
	N	18	18	18	18	18	18	18	18	18	18	18	18	18	18	18	18	18	18	18	18	18	18	18	18	18	18	18	18	18	18	18	18	18	18	18	18	18	18	18	18	18	18	18	18	18	18	18	18
HAKEucgr.H04099	Pearson’s correlation	0.0672839	-0.150295	-0.136479	-0.397302	0.0620717	0.327459	0.317927	-.479*	-0.352103	-0.331084	-0.240015	-0.348206	0.0519429	0.118894	0.0257922	-0.191054	-0.114267	-0.319631	0.430517	-0.0253332	0.116933	-0.40899	0.0466801	-0.0106207	-0.0238259	0.127263	-0.352853	-0.0535593	-0.271311	.603**	-0.115685	.a	.a	-0.0994914	.520*	-0.235324	1	-0.0994914	-0.328924	0.237218	-0.131128	-0.356387	-0.285651	0.072936	-0.194805	-0.121043	.534*	0.335434
	P-Value	0.790803	0.551665	0.589197	0.102549	0.806706	0.184682	0.198553	0.0441382	0.151866	0.17958	0.3374	0.156767	0.837813	0.638439	0.919084	0.447602	0.651648	0.196024	0.0745104	0.92052	0.644024	0.0919373	0.85407	0.966638	0.925236	0.614807	0.150935	0.832833	0.276141	0.00800908	0.647588	.	.	0.694482	0.0269276	0.347211		0.694482	0.182608	0.34323	0.604014	0.1466	0.250534	0.773646	0.438564	0.632337	0.0223413	0.173585
	N	18	18	18	18	18	18	18	18	18	18	18	18	18	18	18	18	18	18	18	18	18	18	18	18	18	18	18	18	18	18	18	18	18	18	18	18	18	18	18	18	18	18	18	18	18	18	18	18
HAKEucgr.H04105	Pearson’s correlation	.502*	0.316629	-0.244975	0.114857	-0.00617021	.552*	-0.105591	-0.129516	0.173611	0.400203	-0.0668797	-0.133954	0.156948	0.377221	0.323495	-0.145546	0.245785	-0.267104	-0.194723	-0.253762	-0.116621	-0.18911	-0.232882	-0.180687	.964**	-0.307942	0.187803	-0.195892	-0.0113969	0.120607	-0.140593	.a	.a	-0.0588235	-0.0819992	-0.244261	-0.0994914	1	0.0549885	0.0506655	.766**	-0.148218	-0.17747	0.041571	-0.20145	-0.175384	-0.0809342	-0.304499
	P-Value	0.033972	0.200494	0.327203	0.649959	0.980614	0.0175965	0.676684	0.608506	0.490854	0.0998367	0.792034	0.596171	0.533977	0.122787	0.190369	0.564445	0.325554	0.283949	0.438762	0.309587	0.644915	0.452323	0.352383	0.473068	1.32108e-10	0.213803	0.455513	0.435964	0.964201	0.633573	0.577909	.	.	0.816654	0.746345	0.328659	0.694482		0.828434	0.841754	0.000208185	0.557239	0.481114	0.869905	0.422789	0.486368	0.749539	0.219232
	N	18	18	18	18	18	18	18	18	18	18	18	18	18	18	18	18	18	18	18	18	18	18	18	18	18	18	18	18	18	18	18	18	18	18	18	18	18	18	18	18	18	18	18	18	18	18	18	18
CHXEucgr.E00818	Pearson’s correlation	0.309744	0.432732	-0.130087	-0.258907	-0.287502	-.469*	-0.054216	.633**	0.0175255	.712**	-0.151608	.722**	-0.000457692	-0.350178	0.275511	0.383559	.529*	0.339102	-0.300469	0.1509	-0.44	.861**	-0.365945	-0.181694	0.0235739	0.371022	.516*	0.231115	.733**	-0.463067	-0.38187	.a	.a	0.122082	-0.266909	-0.281098	-0.328924	0.0549885	1	-0.297273	0.215863	.771**	0.146341	-0.248593	0.131035	-0.147471	-0.174439	0.216837
	P-Value	0.210996	0.0728669	0.606912	0.299542	0.247342	0.0498764	0.830811	0.00477206	0.944973	0.000910695	0.548154	0.000714003	0.998562	0.154274	0.268481	0.116119	0.0240281	0.168636	0.225701	0.550046	0.0676607	4.38785e-06	0.13531	0.470564	0.926025	0.129566	0.0282113	0.356152	0.000540676	0.0529582	0.117871	.	.	0.629395	0.284314	0.258497	0.182608	0.828434		0.230917	0.389629	0.000177312	0.562296	0.319881	0.604271	0.559249	0.488756	0.387442
	N	18	18	18	18	18	18	18	18	18	18	18	18	18	18	18	18	18	18	18	18	18	18	18	18	18	18	18	18	18	18	18	18	18	18	18	18	18	18	18	18	18	18	18	18	18	18	18	18
CHXEucgr.B03637	Pearson’s correlation	0.0963752	-0.326921	-0.216866	-0.120955	-0.163722	0.158057	.524*	-0.415398	-0.206628	-0.325828	-0.17864	-0.276985	-0.370541	0.0142664	-0.111024	-0.266308	-0.157357	0.270726	.513*	-0.212955	0.285941	-0.311704	0.118986	-0.137235	0.11763	0.357511	-0.186079	-0.149128	-0.0679424	0.232569	0.029081	.a	.a	-0.186338	-0.259752	-0.195657	0.237218	0.0506655	-0.297273	1	0.250385	-0.259567	0.109518	0.0326114	-0.191732	0.213587	-0.256379	0.111077
	P-Value	0.703635	0.185447	0.387377	0.632585	0.516241	0.531055	0.0254506	0.0864684	0.410709	0.187008	0.478181	0.265823	0.130103	0.955195	0.660968	0.285441	0.5329	0.277219	0.0293593	0.396202	0.250033	0.20797	0.638177	0.587116	0.642037	0.145241	0.459734	0.554794	0.788799	0.353048	0.908805	.	.	0.459099	0.297911	0.436524	0.34323	0.841754	0.230917		0.31629	0.298268	0.665309	0.897786	0.445963	0.394769	0.304454	0.660813
	N	18	18	18	18	18	18	18	18	18	18	18	18	18	18	18	18	18	18	18	18	18	18	18	18	18	18	18	18	18	18	18	18	18	18	18	18	18	18	18	18	18	18	18	18	18	18	18	18
CHXEucgr.K03152	Pearson’s correlation	.476*	0.318767	-.496*	0.121195	-0.131191	0.381259	0.112259	0.00788293	0.28618	0.423266	-0.229624	0.00697952	0.141374	0.119902	0.25838	-0.170166	0.371345	-0.0518938	-0.130231	-0.266116	-0.195293	-0.022099	-0.271747	-0.105678	.809**	-0.118243	0.241136	-0.246585	0.175811	0.197249	-0.2106	.a	.a	-0.185835	-0.355686	-0.251465	-0.131128	.766**	0.215863	0.250385	1	-0.103825	-0.106928	0.0778103	-0.408199	-0.0612082	-0.373497	-0.373852
	P-Value	0.0459436	0.197304	0.0363136	0.631906	0.603837	0.118508	0.657413	0.975235	0.249619	0.0800833	0.359351	0.978072	0.575779	0.635573	0.300562	0.499628	0.129206	0.837965	0.60651	0.285802	0.437397	0.930642	0.27534	0.67643	4.87826e-05	0.640292	0.33508	0.323932	0.48529	0.432729	0.401568	.	.	0.460334	0.147453	0.314137	0.604014	0.000208185	0.389629	0.31629		0.68182	0.672805	0.75893	0.0926289	0.809348	0.126829	0.12644
	N	18	18	18	18	18	18	18	18	18	18	18	18	18	18	18	18	18	18	18	18	18	18	18	18	18	18	18	18	18	18	18	18	18	18	18	18	18	18	18	18	18	18	18	18	18	18	18	18
CHXEucgr.K03153	Pearson’s correlation	0.257997	0.342588	-0.0407966	-0.165467	-0.162589	-.488*	-0.013801	.651**	0.089497	.480*	-0.0986838	.750**	-0.0873435	-0.304063	0.2343	.555*	0.35327	0.245831	-0.379865	0.232892	-0.286384	.939**	-0.0891736	-0.27905	-0.173588	.591**	.682**	0.342651	.749**	-.665**	-0.463365	.a	.a	0.284816	-0.140779	-0.0529467	-0.356387	-0.148218	.771**	-0.259567	-0.103825	1	0.293803	-0.404254	0.255715	-0.106287	-0.0552769	0.343086
	P-Value	0.301305	0.164022	0.87231	0.511719	0.51919	0.0396926	0.956655	0.00340816	0.723973	0.0436566	0.69685	0.000334328	0.730378	0.219927	0.349374	0.0169015	0.150419	0.325462	0.119973	0.352362	0.249268	8.35495e-09	0.724934	0.262128	0.490913	0.00974852	0.00181301	0.163939	0.000351772	0.0025807	0.0527854	.	.	0.251982	0.577402	0.83472	0.1466	0.557239	0.000177312	0.298268	0.68182		0.236669	0.0961363	0.305751	0.674664	0.827547	0.163369
	N	18	18	18	18	18	18	18	18	18	18	18	18	18	18	18	18	18	18	18	18	18	18	18	18	18	18	18	18	18	18	18	18	18	18	18	18	18	18	18	18	18	18	18	18	18	18	18	18
CHXEucgr.B04001	Pearson’s correlation	-0.214952	-.521*	0.123577	0.0390963	-0.154281	-0.150544	-0.0547931	-0.0343446	-0.0817129	-0.183537	0.0528649	-0.00584477	-0.154894	-0.102492	0.0129405	0.202663	-0.312748	0.328181	0.0756079	.477*	-0.0277579	0.317907	-0.0542782	0.17213	-0.291657	0.108975	0.0243853	-0.389241	0.134923	-0.265027	-0.0151671	.a	.a	-0.0900551	-0.216567	0.237341	-0.285651	-0.17747	0.146341	0.109518	-0.106928	0.293803	1	0.229717	-0.0606402	0.212943	-0.125135	0.342334
	P-Value	0.391682	0.0264541	0.625171	0.877593	0.541038	0.550998	0.829035	0.892383	0.747203	0.465997	0.834972	0.981637	0.539413	0.685708	0.959356	0.419943	0.206371	0.183658	0.76557	0.0450767	0.912939	0.198583	0.830619	0.494617	0.240269	0.666877	0.923485	0.110362	0.593489	0.287852	0.952369	.	.	0.722316	0.388048	0.342973	0.250534	0.481114	0.562296	0.665309	0.672805	0.236669		0.35915	0.811087	0.396228	0.620784	0.164355
	N	18	18	18	18	18	18	18	18	18	18	18	18	18	18	18	18	18	18	18	18	18	18	18	18	18	18	18	18	18	18	18	18	18	18	18	18	18	18	18	18	18	18	18	18	18	18	18	18
CHXEucgr.C00209	Pearson’s correlation	-0.365494	-.540*	-0.101189	0.29105	0.230122	0.383948	-0.157652	-.538*	-.515*	-.549*	-0.385834	-.495*	-0.0116266	0.125467	-.614**	-0.292799	-0.302646	0.288296	0.225475	0.305476	0.221321	-0.278437	0.156782	.534*	0.0284375	-0.450711	-.477*	-0.160848	-0.438287	0.286376	.530*	.a	.a	-0.260721	0.0558824	0.186653	0.072936	0.041571	-0.248593	0.0326114	0.0778103	-0.404254	0.229717	1	-0.0127653	0.301715	-0.0933706	-0.0602647
	P-Value	0.135829	0.0207264	0.689512	0.241296	0.35828	0.115718	0.532124	0.0213954	0.0287478	0.018227	0.11379	0.0366909	0.96348	0.619849	0.00675906	0.23835	0.222193	0.24598	0.368335	0.217683	0.377456	0.263223	0.534417	0.022333	0.910815	0.0604989	0.0454141	0.523733	0.0688622	0.24928	0.0235529	.	.	0.296048	0.825685	0.458326	0.773646	0.869905	0.319881	0.897786	0.75893	0.0961363	0.35915		0.959905	0.223688	0.712496	0.812237
	N	18	18	18	18	18	18	18	18	18	18	18	18	18	18	18	18	18	18	18	18	18	18	18	18	18	18	18	18	18	18	18	18	18	18	18	18	18	18	18	18	18	18	18	18	18	18	18	18
CHXEucgr.D00309	Pearson’s correlation	-0.416648	-0.117419	0.426001	0.0735412	0.326968	-0.0792324	0.0886126	0.0455908	-0.466034	-0.187953	0.142883	0.0484676	-0.377424	0.212651	-0.413478	0.0110037	0.136561	-0.0189921	0.237892	0.0683352	0.0871593	0.2263	0.269637	0.0390963	-0.179414	-0.0235443	-0.113109	0.361623	-0.162662	-0.287319	0.295786	.a	.a	0.344302	0.0159852	0.102117	-0.194805	-0.20145	0.131035	-0.191732	-0.408199	0.255715	-0.0606402	-0.0127653	1	-0.218671	-0.025631	-0.0334948
	P-Value	0.0854303	0.642637	0.0779468	0.771815	0.185379	0.754651	0.726601	0.857442	0.051258	0.455144	0.571667	0.848542	0.12257	0.396892	0.0880815	0.965435	0.58897	0.940375	0.341821	0.787605	0.730926	0.366538	0.279233	0.877593	0.476245	0.926117	0.654971	0.140338	0.518999	0.247656	0.233371	.	.	0.161785	0.949803	0.686801	0.438564	0.422789	0.604271	0.445963	0.0926289	0.305751	0.811087	0.959905		0.38334	0.919589	0.895031
	N	18	18	18	18	18	18	18	18	18	18	18	18	18	18	18	18	18	18	18	18	18	18	18	18	18	18	18	18	18	18	18	18	18	18	18	18	18	18	18	18	18	18	18	18	18	18	18	18
CHXEucgr.J01854	Pearson’s correlation	-0.157722	-0.207432	0.0560514	0.250255	-0.120955	0.0518168	0.0595168	-0.214725	0.176223	-0.260539	-0.248662	-0.106608	0.315283	-0.00730518	-.475*	-0.340976	-0.144042	.648**	-0.142192	-0.113095	0.322629	-0.0908746	0.0342287	.752**	-0.264791	0.0926409	0.0572121	0.0994509	0.142689	-0.0662327	0.450185	.a	.a	-0.175384	-0.105041	0.107971	-0.121043	-0.175384	-0.147471	0.213587	-0.0612082	-0.106287	0.212943	0.301715	-0.218671	1	-0.099229	-0.16998
	P-Value	0.531937	0.40885	0.825165	0.31655	0.632588	0.838202	0.814529	0.392195	0.484251	0.296397	0.319741	0.67373	0.202519	0.977049	0.0464088	0.166145	0.56852	0.00366648	0.57355	0.655011	0.191627	0.719885	0.892744	0.000318914	0.288297	0.714654	0.821599	0.694601	0.572197	0.794004	0.0608364	.	.	0.486368	0.678282	0.669781	0.632337	0.486368	0.559249	0.394769	0.809348	0.674664	0.396228	0.223688	0.38334		0.695251	0.500105
	N	18	18	18	18	18	18	18	18	18	18	18	18	18	18	18	18	18	18	18	18	18	18	18	18	18	18	18	18	18	18	18	18	18	18	18	18	18	18	18	18	18	18	18	18	18	18	18	18
CHXEucgr.J01856	Pearson’s correlation	0.0127719	-0.0579117	0.203161	0.0889846	0.108939	0.10073	-0.0639781	-0.180905	-0.173533	-0.078513	0.113216	-0.0718753	0.206558	0.280553	0.152764	-0.244017	-0.35996	-0.305434	-0.303262	-0.131056	-0.193317	-0.134268	-0.226812	-0.108092	-0.133782	-0.110873	-0.127542	0.0636078	-0.161152	0.264032	-0.196974	.a	.a	0.407085	.757**	-0.122517	.534*	-0.0809342	-0.174439	-0.256379	-0.373497	-0.0552769	-0.125135	-0.0933706	-0.025631	-0.099229	1	0.222649
	P-Value	0.959885	0.819452	0.418777	0.725495	0.666983	0.690856	0.800881	0.472525	0.491052	0.756814	0.654662	0.776859	0.410872	0.25946	0.545072	0.329159	0.142306	0.217749	0.221205	0.604213	0.442139	0.5953	0.365426	0.669432	0.596645	0.661403	0.614027	0.802012	0.522938	0.289733	0.433383	.	.	0.0936101	0.000274492	0.628165	0.0223413	0.749539	0.488756	0.304454	0.126829	0.827547	0.620784	0.712496	0.919589	0.695251		0.374528
	N	18	18	18	18	18	18	18	18	18	18	18	18	18	18	18	18	18	18	18	18	18	18	18	18	18	18	18	18	18	18	18	18	18	18	18	18	18	18	18	18	18	18	18	18	18	18	18	18
CHXEucgr.B04009	Pearson’s correlation	0.220337	-0.1736	-0.0291604	-0.448823	0.00331944	-0.299131	-0.149907	0.0419279	-0.347285	-0.00387413	-0.131967	0.260737	-0.158711	-0.391728	0.132294	0.390099	0.0326873	0.252987	0.205587	.546*	0.0104713	0.211619	0.0789009	-0.318447	-0.276134	0.458248	-0.0874191	-0.0952525	0.214613	-0.191351	-0.280092	.a	.a	-0.1683	0.306486	-0.105362	0.335434	-0.304499	0.216837	0.111077	-0.373852	0.343086	0.342334	-0.0602647	-0.0334948	-0.16998	0.222649	1
	P-Value	0.379635	0.490882	0.908557	0.0617181	0.98957	0.227876	0.552703	0.868798	0.157941	0.987828	0.601679	0.296016	0.529337	0.107908	0.60077	0.109512	0.897549	0.311119	0.413123	0.0190033	0.967107	0.399241	0.755648	0.197778	0.267355	0.0558098	0.730152	0.706942	0.392447	0.446884	0.260277	.	.	0.504414	0.216088	0.67735	0.173585	0.219232	0.387442	0.660813	0.12644	0.163369	0.164355	0.812237	0.895031	0.500105	0.374528
	N	18	18	18	18	18	18	18	18	18	18	18	18	18	18	18	18	18	18	18	18	18	18	18	18	18	18	18	18	18	18	18	18	18	18	18	18	18	18	18	18	18	18	18	18	18	18	18	18
CHXEucgr.E02390	Pearson’s correlation	.a	.a	.a	.a	.a	.a	.a	.a	.a	.a	.a	.a	.a	.a	.a	.a	.a	.a	.a	.a	.a	.a	.a	.a	.a	.a	.a	.a	.a	.a	.a	.a	.a	.a	.a	.a	.a	.a	.a	.a	.a	.a	.a	.a	.a	.a	.a	.a
	P-Value	.	.	.	.	.	.	.	.	.	.	.	.	.	.	.	.	.	.	.	.	.	.	.	.	.	.	.	.	.	.	.	.	.	.	.	.	.	.	.	.	.	.	.	.	.	.	.	.
	N	18	18	18	18	18	18	18	18	18	18	18	18	18	18	18	18	18	18	18	18	18	18	18	18	18	18	18	18	18	18	18	18	18	18	18	18	18	18	18	18	18	18	18	18	18	18	18	18
CHXEucgr.G03095	Pearson’s correlation	.482*	.476*	-0.169395	-0.438889	-0.151501	-0.111076	-0.16603	0.283241	.584*	0.164611	-0.241186	0.322866	.628**	-0.31259	0.195428	-0.0326434	0.425954	0.0818322	-0.0502699	0.010872	0.0894637	-0.121852	-0.0594212	0.198691	-0.0179288	0.254531	0.22064	0.0903504	0.363357	-0.129527	-0.0787041	.a	.a	-0.273007	0.0311318	0.0471938	0.208073	-0.0899195	0.0182542	-0.0897656	0.00628488	-0.0072131	-0.26776	-0.311345	-0.380001	0.2961	-0.0541987	0.17431
	P-Value	0.0429675	0.0460984	0.501603	0.0684386	0.548439	0.660818	0.510261	0.25473	0.0109985	0.513934	0.334976	0.191282	0.00526011	0.206612	0.437073	0.897686	0.0779828	0.746845	0.842975	0.965849	0.724072	0.630048	0.814822	0.429304	0.943708	0.308074	0.378963	0.72144	0.138305	0.608475	0.756239	.	.	0.273033	0.902402	0.85248	0.407371	0.722718	0.942688	0.723175	0.980254	0.977339	0.282722	0.208522	0.11983	0.232852	0.830864	0.489082
	N	18	18	18	18	18	18	18	18	18	18	18	18	18	18	18	18	18	18	18	18	18	18	18	18	18	18	18	18	18	18	18	18	18	18	18	18	18	18	18	18	18	18	18	18	18	18	18	18
CHXEucgr.G03096	Pearson’s correlation	-0.0525779	-0.112189	0.322661	-0.430522	0.144088	0.202904	-0.062663	-0.322214	-0.282006	-0.181122	0.07786	-0.159351	0.247036	0.0706982	0.00167215	-0.108461	0.0165178	-0.152506	0.235273	0.192673	0.155853	-0.278876	-0.000974932	0.223679	-0.147667	-0.140415	-0.277459	0.14696	-0.178981	0.122386	0.163609	.a	.a	-0.0856781	.546*	-0.103044	.569*	-0.0856781	-0.129469	-0.271406	-.476*	-0.205128	-0.122254	0.0601956	0.149009	0.0118162	.561*	0.354958
	P-Value	0.835856	0.657613	0.19158	0.074507	0.568395	0.419379	0.804899	0.192232	0.256896	0.471986	0.75878	0.527655	0.32302	0.780428	0.994746	0.668364	0.948133	0.545758	0.347318	0.443691	0.536871	0.262438	0.996937	0.372263	0.55872	0.578396	0.264973	0.560626	0.477327	0.628536	0.516536	.	.	0.735342	0.0189699	0.684096	0.0138165	0.735342	0.608636	0.275966	0.0456376	0.414189	0.628908	0.812449	0.555112	0.962885	0.0155329	0.148343
	N	18	18	18	18	18	18	18	18	18	18	18	18	18	18	18	18	18	18	18	18	18	18	18	18	18	18	18	18	18	18	18	18	18	18	18	18	18	18	18	18	18	18	18	18	18	18	18	18
CHXEucgr.G03097	Pearson’s correlation	-0.167834	-0.230878	0.436489	0.235308	-0.00531326	-0.0185278	0.206121	-0.0941919	0.0643168	-0.256577	0.288879	-0.055548	-0.206088	0.323311	-0.143086	-0.285082	-0.159671	0.148932	-0.0298536	-0.23093	0.295876	-0.0791786	0.0337703	-0.0476854	-0.126564	0.103121	-0.0190256	0.061447	-0.0553451	-0.085507	0.108437	.a	.a	.520*	-0.151054	-0.0164736	-0.183277	-0.108361	-0.216101	0.421182	-0.143993	0.0697399	0.138892	-0.303333	0.283485	0.247846	0.140688	-0.126263
	P-Value	0.505611	0.35666	0.0701399	0.347245	0.983306	0.94183	0.411884	0.710071	0.799847	0.304067	0.244983	0.826713	0.41196	0.190636	0.571116	0.25152	0.526816	0.555319	0.906392	0.356548	0.233222	0.754812	0.894173	0.85096	0.616767	0.683872	0.94027	0.808617	0.827337	0.735853	0.668435	.	.	0.0268402	0.549635	0.948271	0.466641	0.668654	0.389093	0.0817398	0.568654	0.783336	0.582565	0.221092	0.254303	0.321383	0.577651	0.617612
	N	18	18	18	18	18	18	18	18	18	18	18	18	18	18	18	18	18	18	18	18	18	18	18	18	18	18	18	18	18	18	18	18	18	18	18	18	18	18	18	18	18	18	18	18	18	18	18	18
CHXEucgr.G03102	Pearson’s correlation	-0.32783	-0.321221	0.145072	0.421231	0.028905	0.318922	-0.0995359	-0.0313577	-0.00537727	-0.35745	-0.288792	-0.259463	0.0475559	.510*	-0.326741	-0.0869112	-0.254147	-0.0692998	-0.0829943	-0.154024	-0.0244946	-0.10629	0.363306	.612**	-0.123232	-0.187885	-0.276584	-0.187446	-0.210715	0.321987	.597**	.a	.a	-0.0724134	-0.100943	.714**	-0.122477	-0.0724134	-0.223761	-0.197664	-0.040944	-0.194548	0.0134971	.480*	0.0504876	0.374107	-0.0996322	-0.393703
	P-Value	0.184156	0.193684	0.565728	0.0817007	0.909355	0.197074	0.694352	0.901697	0.983105	0.145313	0.245132	0.298468	0.85136	0.0307129	0.185704	0.731666	0.308829	0.784673	0.743364	0.541719	0.923143	0.674654	0.138365	0.0069545	0.626147	0.455312	0.266544	0.456384	0.401305	0.192564	0.00884275	.	.	0.775228	0.690232	0.00088272	0.62828	0.775228	0.372084	0.43174	0.871852	0.439181	0.957609	0.0437676	0.842303	0.12616	0.69407	0.105987
	N	18	18	18	18	18	18	18	18	18	18	18	18	18	18	18	18	18	18	18	18	18	18	18	18	18	18	18	18	18	18	18	18	18	18	18	18	18	18	18	18	18	18	18	18	18	18	18	18
CHXEucgr.J01292	Pearson’s correlation	-0.232861	-0.245981	-0.0151829	0.37228	-0.0574533	0.229428	0.0836159	-0.254599	0.071116	-0.333023	-0.325816	-0.226288	0.266511	0.147206	-.493*	-0.388954	-0.21467	0.42292	-0.161133	-0.249705	0.210685	-0.209021	0.136153	.741**	-0.202227	-0.0944512	-0.127504	0.0977501	-0.0378472	0.245315	.560*	.a	.a	-0.18167	-0.0601141	0.25414	-0.0223424	-0.142411	-0.246166	0.116619	0.0267215	-0.312129	-0.0540958	.497*	-0.26735	.843**	-0.0566408	-0.389903
	P-Value	0.352427	0.325157	0.95232	0.12817	0.820859	0.359771	0.741504	0.30794	0.77916	0.176891	0.187025	0.366564	0.28506	0.559962	0.0375909	0.110648	0.392318	0.0803566	0.522988	0.317649	0.401374	0.405189	0.590096	0.000439213	0.420966	0.709305	0.614133	0.699592	0.881477	0.326511	0.0155773	.	.	0.470623	0.812698	0.308843	0.92988	0.572952	0.324781	0.644921	0.916178	0.207317	0.831181	0.0357022	0.283488	1.10945e-05	0.823354	0.109705
	N	18	18	18	18	18	18	18	18	18	18	18	18	18	18	18	18	18	18	18	18	18	18	18	18	18	18	18	18	18	18	18	18	18	18	18	18	18	18	18	18	18	18	18	18	18	18	18	18
CHXEucgr.K03367	Pearson’s correlation	.503*	.511*	-.532*	-0.127435	-0.266701	-0.156001	-0.165748	0.362729	0.375884	0.210213	-0.355401	0.388471	.522*	-0.378001	0.233876	-0.362354	0.106211	0.102238	-0.233832	-0.241659	-0.408765	-0.00684843	-0.400764	-0.0628451	0.234847	-0.133077	0.261571	0.277946	0.314389	-0.226939	-0.0962994	.a	.a	-0.130777	-0.182301	0.109899	-0.22119	0.163237	0.141325	-0.102228	0.331631	-0.100759	-0.25894	0.0910807	-0.357336	0.0168297	-0.179933	-0.275048
	P-Value	0.0332661	0.0303381	0.0230521	0.614326	0.284703	0.536481	0.510992	0.139039	0.124228	0.402455	0.1478	0.111131	0.026294	0.121952	0.350272	0.139479	0.674884	0.686448	0.350364	0.333999	0.0921338	0.978484	0.0993184	0.804342	0.348218	0.598599	0.294418	0.264101	0.203871	0.365149	0.703858	.	.	0.604991	0.469058	0.664209	0.377747	0.517503	0.575913	0.686477	0.178818	0.69077	0.29948	0.719274	0.145451	0.947154	0.474948	0.269318
	N	18	18	18	18	18	18	18	18	18	18	18	18	18	18	18	18	18	18	18	18	18	18	18	18	18	18	18	18	18	18	18	18	18	18	18	18	18	18	18	18	18	18	18	18	18	18	18	18
* Significant at the 0.05 level of correlation (two-sided).
** significant at the 0.01 level of correlation (two-sided).
[truncated: 7 more columns]
