# Supplementary material for: Transcriptional regulation of metal metabolism- and nutrient absorption-related genes in Eucalyptus grandis by arbuscular mycorrhizal fungi at different zinc concentrations
Source: BMC Plant Biol. 2022 Feb 22;22:76. doi: 10.1186/s12870-022-03456-5 (PMC8862258; doi:10.1186/s12870-022-03456-5)
Supplement: Supplementary file 2 — Additional file 2. [file 12870_2022_3456_MOESM2_ESM.xlsx]

## Sheet: Zinc
Table H1. The FPKM of the ZNT transport family members.
Gene_ID	NM_1_1:fpkm	NM_1_2:fpkm	NM_1_3:fpkm	NM_2_1:fpkm	NM_2_2:fpkm	NM_2_3:fpkm	NM_3_1:fpkm	NM_3_2:fpkm	NM_3_3:fpkm	AM_1_1:fpkm	AM_1_2:fpkm	AM_1_3:fpkm	AM_2_1:fpkm	AM_2_2:fpkm	AM_2_3:fpkm	AM_3_1:fpkm	AM_3_2:fpkm	AM_3_3:fpkm
ZNT-Eucgr.A00916	1.22841	5.95973	6.7216	3.25463	7.02358	2.03921	3.14744	4.53557	3.37761	1.69894	5.80479	5.44681	2.69955	4.46038	4.09853	2.8509	5.93355	8.5886
ZNT-Eucgr.A00918	8.03052	9.37413	7.6277	5.05371	8.30403	2.32985	3.26558	2.19842	0.873369	3.83198	4.89343	5.23264	4.23817	5.97758	6.38494	1.44995	0.855036	1.84875
ZNT-Eucgr.A00921	0	0	0	0	0	0	0.0647673	0	0	0	0	0	0	0	0	0	0	0
ZNT-Eucgr.D00016	5.86779	5.47243	5.58415	7.50269	4.88466	7.30917	3.81101	2.37341	3.89912	4.80217	4.59926	4.45521	2.71333	4.3496	4.26079	3.0254	1.60727	1.73761
ZNT-Eucgr.K01343	0.749402	1.50129	0.358958	0.325046	0.994728	0.554407	0.0342282	1.60677	0.41194	2.81155	6.39158	0.774296	3.32203	4.9719	2.32895	0.547117	1.50563	1.00764
ZNT-Eucgr.K01344	1.35532	0.716762	0.59885	1.193	1.26043	0.532929	0.335003	5.02866	0.923955	0.589663	1.20673	0.710466	1.3705	0.989059	2.7019	0.49086	1.09644	1.32759
ZNT-Eucgr.K01345	0	0	0	0	0	0	0	0	0	0	0	0	0	0	0	0	0	0
ZNT-Eucgr.K01348	0	0	0	0	0	0	0	0	0	0.0613461	0.120521	0	0	1.11129	0.0613298	0.111419	0	0
ZNT-Eucgr.E01913	169.641	69.8469	375.104	115.073	104.026	86.7406	193.975	226.973	207.796	91.3548	211.827	154.358	134.89	295.905	238.303	222.739	719.577	155.482
ZNT-Eucgr.K01349	1.35337	0.579404	1.16181	0.78579	1.68643	1.17491	1.42172	1.33036	0.814789	0.953323	1.87291	0.842328	0.840444	2.39856	0.238267	0.505009	0.283622	0.383277
ZNT-Eucgr.F02058	30.685	27.6568	26.7403	31.6537	40.1229	36.4946	39.9579	55.8696	35.5904	35.7268	28.816	25.6093	36.7912	26.0185	31.9501	34.1768	25.0329	27.4771
ZNT-Eucgr.F02059	0	0.0620481	0	0	0	0.134208	0	0.0633188	0.0581703	3.33497	3.14224	3.54258	3.73102	2.80834	1.90519	1.60698	0.425221	0.131344
ZNT-Eucgr.F02060	0.052846	0	0	0.058577	0	0	0	0	0	5.79779	7.87089	4.89775	6.13982	3.34359	2.73531	3.66781	0.69771	0.125715
ZNT-Eucgr.C00648	25.4348	17.482	21.2977	26.38	31.5443	23.4675	11.557	16.1479	8.54952	25.8579	24.8566	16.3113	23.0814	28.1721	26.0487	7.89915	6.56371	7.43935
ZNT-Eucgr.E01901	0	0	0	0	0	0	0	0.101898	0	0	0	0	0	0	0	0	0.0488788	0
ZNT-Eucgr.D01642	20.8862	14.0625	20.895	20.9976	21.3354	22.9672	24.7109	19.2047	17.4238	18.3049	18.233	13.9063	15.9044	15.1221	12.086	12.5837	17.6354	8.83123
ZNT-Eucgr.D01644	0.73163	0.865487	1.04128	0.810973	1.88934	0.702009	0.889933	2.64963	1.13596	1.37656	0.932554	0.5948	0.91303	0.71657	1.28129	1.63804	1.14389	0.320612
ZNT-Eucgr.E01082	35.6476	22.6288	22.2359	23.301	29.285	26.5056	29.2142	24.8975	28.1595	24.2961	16.4005	22.7954	34.6415	31.8561	17.4594	19.0166	20.2416	16.11
ZNT-Eucgr.E01090	86.705	39.4313	114.878	70.7679	88.3059	46.8649	67.6764	71.6002	38.8344	19.2628	71.1326	48.5674	25.5159	33.7013	70.9237	26.0774	56.9106	8.605
note:
ZNT: zinc transport
FPKM: Fragments Per Kilobase Million
NM_1 represent NM 0.01 μM Zn, NM_2 represent NM 0.5 μM Zn, NM_3 represent NM 150 μM Zn, AM_1 represent AM 0.01 μM Zn, AM_2 represent AM 0.5 μM Zn, AM_3 represent AM 150 μM Zn, NM_1_1,NM_1_2 and NM_1_3 represents three biological repeats.

## Sheet: COPT
Table H2. The FPKM of the COPT/Ctr transport family members.
Gene_ID	NM_1_1:fpkm	NM_1_2:fpkm	NM_1_3:fpkm	NM_2_1:fpkm	NM_2_2:fpkm	NM_2_3:fpkm	NM_3_1:fpkm	NM_3_2:fpkm	NM_3_3:fpkm	AM_1_1:fpkm	AM_1_2:fpkm	AM_1_3:fpkm	AM_2_1:fpkm	AM_2_2:fpkm	AM_2_3:fpkm	AM_3_1:fpkm	AM_3_2:fpkm	AM_3_3:fpkm
COPT-Eucgr.A00960	0	0	0	0	0	0	0	0	0	0	0	0	0	0	0	0	0	0
COPT-Eucgr.A00963	0	0	0	0	0	0	0.150622	0	0	0	0	0	0	0	0	0	0	0.511631
COPT-Eucgr.A00965	0.339033	0.508011	0.113184	0	0	0.412055	0	0.129604	1.07159	0.278619	0	0	0.267959	0.981405	0.835634	0.506037	0.248675	0.806522
COPT-Eucgr.A02727	28.7284	25.3028	40.0472	44.527	54.1958	34.9909	23.006	42.8939	44.2023	38.8262	43.9494	35.8894	46.3112	42.2037	41.3177	31.1269	23.4181	17.2684
COPT-Eucgr.A02786	14.839	13.4829	13.5178	19.2479	22.4619	21.5845	34.3276	50.2385	27.609	27.5355	21.3136	21.1955	21.7096	21.5426	23.1509	32.9577	42.5523	40.1823
COPT-Eucgr.B00718	2.8872	2.83908	1.08436	2.50024	1.37725	0.657948	0.947814	3.62153	1.52094	1.44587	3.05908	2.35852	1.49752	1.67899	2.00145	6.26211	3.57363	3.97075
COPT-Eucgr.B03028	3.9556	6.29757	6.27262	3.28843	3.3545	5.87593	6.69476	5.29245	6.48282	6.36603	4.25762	5.74451	5.08033	3.81679	2.97905	11.1932	10.1548	7.58024
COPT-Eucgr.D01867	0	0	0	0	0	0	0	0	0	0	0	0	0	0	0	0	0.44725	0
COPT-Eucgr.E00673	7.42246	53.6929	2.30954	2.95548	3.53576	7.88256	5.67765	2.14873	41.1506	21.4974	4.53754	27.0575	19.906	65.7095	62.1661	9.27707	20.5349	27.943
COPT-Eucgr.E00765	0.440034	22.1048	0.220354	0.634081	1.58329	2.35317	0.369805	4.49132	2.54985	1.68155	2.29119	12.0778	4.38211	6.60544	15.9975	21.7234	7.64935	53.5959
COPT-Eucgr.E04208	0	0	0	4.25851	0	1.65496	0	0	0	0	0	6.18286	0	0	0	0	0	0
COPT-Eucgr.E04213	2.65737	38.8229	4.24562	4.62872	7.31253	7.92051	6.24779	22.7839	23.3311	7.79942	7.50817	19.0953	14.927	10.3611	33.1387	30.5268	24.8514	34.3172
COPT-Eucgr.F03666	0.359148	0.403614	0	0	0	0.436503	0	0	0.189195	0.442724	0.217445	0.42674	0.425785	0.445557	0.442607	0	0	0.213593
COPT-Eucgr.H01538	0	0	0	0	0	0	0	0	0	0	0	0	0	0	0	0	0	0
COPT-Eucgr.L01980	2.59595	12.2772	1.19163	1.91831	4.83535	4.46969	1.7044	8.18701	5.58401	3.86672	2.88146	4.75528	2.43644	5.36753	2.79929	10.4132	3.68916	12.6083
COPT-Eucgr.L03723	0	0	0	0	0	0	0	0	0	0	0	0	0	0	0	0	0	0
Ctr-Eucgr.B02736.v2.0	1.54748	0.372659	0.664222	0.490087	0.361559	1.34342	0.464467	0.887346	0.698739	29.2952	9.90458	13.6591	19.2634	19.4723	11.1701	7.91918	17.3906	3.1554			0.162166
Ctr-Eucgr.B02737.v2.0	2.90211	1.04365	1.39514	11.3233	5.44254	3.52718	8.41433	8.12083	9.05047	7.01181	2.38962	2.48277	3.44058	0.576055	4.86404	2.98885	1.27719	2.20922			1.22057
Ctr-Eucgr.J01987.v2.0	0	0	0	0.149649	1.17763	0	0.141826	0	0.284482	0	0	0	0.320116	0	0.166381	0	0.148539	0			107.607
Ctr-Eucgr.J01988.v2.0	0.399197	0.299081	0.266538	3.09742	10.5913	0.161726	4.89249	3.20466	4.20584	0.492093	0.322257	0	2.83959	0.330161	0.491962	2.08543	4.68486	3.95686
Ctr-Eucgr.J01992.v2.0	110.67	86.7045	180.332	109.419	209.357	108.053	142.882	163.952	117.784	36.9088	119.161	62.1672	105.157	121.45	96.2144	66.9206	156.503	125.194
note:
COPT/Ctr: copper transporter
FPKM: Fragments Per Kilobase Million
NM_1 represent NM 0.01 μM Zn, NM_2 represent NM 0.5 μM Zn, NM_3 represent NM 150 μM Zn, AM_1 represent AM 0.01 μM Zn, AM_2 represent AM 0.5 μM Zn, AM_3 represent AM 150 μM Zn, NM_1_1,NM_1_2 and NM_1_3 represents three biological repeats.

## Sheet: CE（CDF）
Table H3. The FPKM of the CE/MTP transport family members.
Gene_ID	NM_1_1:fpkm	NM_1_2:fpkm	NM_1_3:fpkm	NM_2_1:fpkm	NM_2_2:fpkm	NM_2_3:fpkm	NM_3_1:fpkm	NM_3_2:fpkm	NM_3_3:fpkm	AM_1_1:fpkm	AM_1_2:fpkm	AM_1_3:fpkm	AM_2_1:fpkm	AM_2_2:fpkm	AM_2_3:fpkm	AM_3_1:fpkm	AM_3_2:fpkm	AM_3_3:fpkm
CE-Eucgr.A02454	19.6162	15.6864	16.7698	18.8784	25.8037	17.4882	15.8398	17.1934	17.2781	18.3394	19.0582	16.2098	19.3742	19.1693	18.5469	13.6964	16.558	15.7144
CE-Eucgr.B03634	13.4359	10.2841	14.0389	16.8607	10.9122	10.4526	11.2209	12.8464	14.3815	16.2231	13.9718	17.5283	14.3324	13.8588	15.2381	11.5461	14.2438	12.3773
CE-Eucgr.E01084	2.27185	3.75233	0.723969	7.74547	8.89497	3.34688	34.8225	5.64507	14.8329	11.1597	2.50089	4.90804	15.9154	15.3307	0.551473	7.05164	3.14337	7.36977
CE-Eucgr.E01088	1.46724	0.2998	0.935127	0.739254	0.969564	0.810573	1.12097	7.29155	0.515283	0	1.77667	0.898102	0.36898	0.330955	1.47943	2.58817	0.782687	0.0528849
CE-Eucgr.E01089	11.3296	6.96769	12.5084	8.25682	16.1465	5.85489	10.8709	15.96	4.04153	1.09969	10.5323	6.20093	6.0813	6.30835	10.1145	4.54386	7.26313	2.54664
CE-Eucgr.F04020	8.83326	7.79971	8.9521	11.1511	11.8861	9.56425	11.7649	11.0347	12.2425	7.69132	9.65625	9.3295	10.0151	10.1758	8.57484	7.49474	9.66072	8.48457
CE-Eucgr.F04467	18.738	21.0579	16.4582	10.9291	21.7803	11.6204	10.6268	8.02785	12.9964	13.2593	17.9347	17.6493	13.5616	15.674	10.8886	23.2218	16.953	23.5571
CE-Eucgr.F04468	26.227	52.9908	29.1664	38.0014	40.6508	28.273	15.6443	61.8755	48.1358	27.2142	43.8786	57.436	34.1117	47.2481	48.9553	81.9104	33.4986	60.3586
CE-Eucgr.F04469	127.655	89.18	60.361	81.406	186.329	105.915	91.5463	97.5445	94.0527	69.3176	91.0309	73.3785	88.1176	97.3492	109.709	43.6041	87.7369	75.7298
CE-Eucgr.G02893	30.0322	21.0325	26.291	26.85	33.3427	36.6672	30.9732	29.9165	35.3943	23.0368	24.6199	20.7073	25.2415	26.4476	24.145	30.3372	32.0774	32.0713
CE-Eucgr.J01168	10.3994	9.61955	10.1145	4.9521	6.42667	7.20939	8.16384	3.48746	8.06906	12.4492	13.5472	14.81	10.6376	8.80276	6.84752	8.95177	7.14586	8.52914
CE-Eucgr.J01747	9.21895	12.5384	8.70846	8.08982	9.13794	7.76681	7.74028	10.7728	10.8902	8.24341	8.45695	11.7631	10.5569	8.51276	10.0272	15.0697	12.621	13.6653
CE-Eucgr.K01853	9.46525	9.09553	7.59066	5.32189	2.46789	10.6286	4.107	5.93878	6.90116	8.58182	7.1011	8.9647	6.26125	6.38182	9.50934	8.67628	7.24445	7.95431
CE-Eucgr.K03452	5.85332	6.14613	7.84598	7.43838	8.60613	5.46129	6.02471	7.22128	6.13577	6.66882	6.76559	5.72552	5.74776	5.09779	4.18967	5.62585	6.01714	3.93822
MTP-Eucgr.C02043	0.383813	0.184857	0.329486	0.668542	0.478267	0.06664	0.230398	0.440166	0.346608	0.743488	0.199181	0.0651495	0.0650038	0	0.675719	0.613795	0.42228	0
MTP-Eucgr.E01087	2.59696	1.70245	6.24224	6.18897	2.59559	3.20891	1.36405	3.87173	2.05207	1.33387	5.92241	2.72571	1.18021	1.02023	6.24086	2.13191	5.38113	0.66927
MTP-Eucgr.B02299	0.346802	0.167031	0.843523	0.329496	1.72859	1.20428	0.832723	1.19316	0.521974	1.83217	1.01986	1.35395	0.939769	1.96682	0.671616	0.776451	0.654103	0.471431
MTP-Eucgr.B02300	4.66769	3.96096	4.86564	4.0652	5.08934	2.83652	3.70258	6.00849	5.8712	2.70081	4.09487	3.05604	2.99274	4.54984	3.11097	2.98584	3.66822	2.1528
note:
CE:cation efflux transporter; MTP: metal tolerance protein
FPKM: Fragments Per Kilobase Million
NM_1 represent NM 0.01 μM Zn, NM_2 represent NM 0.5 μM Zn, NM_3 represent NM 150 μM Zn, AM_1 represent AM 0.01 μM Zn, AM_2 represent AM 0.5 μM Zn, AM_3 represent AM 150 μM Zn, NM_1_1,NM_1_2 and NM_1_3 represents three biological repeats.

## Sheet: HMA
Table H4. The FPKM of the HMA transport family members.
Gene_ID	NM_1_1:fpkm	NM_1_2:fpkm	NM_1_3:fpkm	NM_2_1:fpkm	NM_2_2:fpkm	NM_2_3:fpkm	NM_3_1:fpkm	NM_3_2:fpkm	NM_3_3:fpkm	AM_1_1:fpkm	AM_1_2:fpkm	AM_1_3:fpkm	AM_2_1:fpkm	AM_2_2:fpkm	AM_2_3:fpkm	AM_3_1:fpkm	AM_3_2:fpkm	AM_3_3:fpkm
HMA-Eucgr.H02227	22.7659	21.8689	24.4848	20.0831	25.9348	22.5488	19.4302	19.9335	21.5771	19.237	20.2006	18.7894	21.144	19.8523	19.9071	15.7564	19.165	20.5619
HMA-Eucgr.C00131	35.1714	22.3193	28.3827	29.0992	35.9307	26.2585	28.6571	23.7487	20.4777	23.4167	29.6562	20.0913	25.1305	24.578	13.6243	16.501	15.4822	8.1458
HMA-Eucgr.C02245	19.7855	15.7395	17.4334	21.3398	24.8693	23.1013	16.1607	16.5207	21.9698	12.7156	21.4008	19.2564	17.6056	19.8848	17.0409	11.6219	12.1561	14.3054
HMA-Eucgr.D01863	24.0289	10.7393	19.197	22.742	13.1804	20.3083	14.5435	12.6338	13.9824	10.4584	16.7864	9.26815	13.0823	13.8732	8.42825	7.38689	11.7747	5.10063
HMA-Eucgr.E00578	33.237	15.7075	21.1115	20.9221	24.2804	18.5608	17.5129	16.4304	23.9042	11.127	14.7006	15.9008	15.3053	15.2348	11.7061	13.5708	17.8414	12.3595
HMA-Eucgr.J00786	16.0345	14.3701	17.6227	18.3272	22.8623	9.31708	20.8298	24.3691	13.3898	26.502	25.1444	20.5734	27.45	26.2067	26.5527	12.5316	18.1397	16.0637
note:
HMA: heavy metal atpase
FPKM: Fragments Per Kilobase Million
NM_1 represent NM 0.01 μM Zn, NM_2 represent NM 0.5 μM Zn, NM_3 represent NM 150 μM Zn, AM_1 represent AM 0.01 μM Zn, AM_2 represent AM 0.5 μM Zn, AM_3 represent AM 150 μM Zn, NM_1_1,NM_1_2 and NM_1_3 represents three biological repeats.

## Sheet: ZIFL
Table H5. The FPKM of the ZIFL transport family members.
Gene_ID	NM_1_1:fpkm	NM_1_2:fpkm	NM_1_3:fpkm	NM_2_1:fpkm	NM_2_2:fpkm	NM_2_3:fpkm	NM_3_1:fpkm	NM_3_2:fpkm	NM_3_3:fpkm	AM_1_1:fpkm	AM_1_2:fpkm	AM_1_3:fpkm	AM_2_1:fpkm	AM_2_2:fpkm	AM_2_3:fpkm	AM_3_1:fpkm	AM_3_2:fpkm	AM_3_3:fpkm
ZIFL-Eucgr.G02625	3.6102	3.61256	6.9838	3.50836	4.74516	5.10907	7.74091	4.19699	4.89781	3.04817	5.50938	2.46802	5.04225	5.52181	4.69293	4.2075	6.36613	5.05885
ZIFL-Eucgr.G02628	0.0288251	0	0	0	0	0.38537	0	0.099172	0.0303694	0	0	0	0.0683468	0	0	0	0	0.0342859
ZIFL-Eucgr.G02629	0.85644	1.46904	3.04727	16.3383	9.21519	7.61504	10.1334	14.0349	11.2553	1.61139	1.80121	2.83863	5.1569	11.5197	4.27739	4.81891	7.86057	6.64829
ZIFL-Eucgr.G02630	1.45444	0.863518	1.64906	5.29279	3.85984	3.43536	9.59978	4.46895	11.0735	2.09736	0.963662	0.782567	2.21231	2.5874	3.82159	3.01057	2.11349	2.61129
ZIFL-Eucgr.G02631	0	0	0	0	0	0	0	0.300572	0	0	0	0	0	0	0	0	0.0411941	0.0890693
ZIFL-Eucgr.K01705	9.69824	11.8241	8.45064	7.10012	10.7146	8.41042	9.9448	10.9452	8.97109	11.2257	10.6533	9.13929	9.33234	9.57421	6.75267	8.38005	10.2174	16.9208
ZIFL-Eucgr.L01874	48.1765	19.5992	44.6973	103.32	95.136	68.3284	94.3346	74.9401	106.08	49.9737	55.8773	30.3432	74.9981	110.867	54.032	46.7159	58.0403	56.1438
ZIFL-Eucgr.B03776	16.0019	16.3525	15.7772	16.06	22.103	16.8032	19.8584	21.6318	21.5326	13.951	12.0476	13.4966	15.9975	15.4803	11.3418	16.5906	19.088	22.7808
note:
ZIFL:zinc induced facilitator-like
FPKM: Fragments Per Kilobase Million
NM_1 represent NM 0.01 μM Zn, NM_2 represent NM 0.5 μM Zn, NM_3 represent NM 150 μM Zn, AM_1 represent AM 0.01 μM Zn, AM_2 represent AM 0.5 μM Zn, AM_3 represent AM 150 μM Zn, NM_1_1,NM_1_2 and NM_1_3 represents three biological repeats.

## Sheet: YSL
Table H6. The FPKM of the YSL transport family members.
Gene_ID	NM_1_1:fpkm	NM_1_2:fpkm	NM_1_3:fpkm	NM_2_1:fpkm	NM_2_2:fpkm	NM_2_3:fpkm	NM_3_1:fpkm	NM_3_2:fpkm	NM_3_3:fpkm	AM_1_1:fpkm	AM_1_2:fpkm	AM_1_3:fpkm	AM_2_1:fpkm	AM_2_2:fpkm	AM_2_3:fpkm	AM_3_1:fpkm	AM_3_2:fpkm	AM_3_3:fpkm
YSLEucgr.D01684	4.32851	2.65687	5.43197	3.25642	2.36924	8.95815	2.30094	2.03346	3.20511	4.82149	3.66264	3.80055	4.5958	3.68778	3.32059	3.60008	4.36069	1.4267
YSLEucgr.K00012	0	0	0	0	0	0.419883	0	0	0	0	0	0.0315763	0	0	0.262003	0	0	0.0632187
YSLEucgr.A01430	12.0144	7.97102	12.2261	12.2477	11.9686	14.3969	17.7913	16.7389	14.0053	11.7471	16.3594	10.8357	14.8157	15.1145	13.9739	10.2356	11.4136	8.03483
YSLEucgr.K00010	6.43034	1.96216	4.47827	1.55771	5.45575	3.90767	4.78672	26.47	4.35206	0.944909	1.41807	1.69509	6.26032	2.77362	2.49285	2.31207	1.17133	2.53263
YSLEucgr.K00413	12.7904	12.1987	16.4591	18.7631	24.3327	14.5996	21.3905	2.32865	16.4947	10.7374	13.0291	13.6868	9.83158	21.2119	12.4183	19.1617	22.3821	23.1362
YSLEucgr.B00833	0	0	0	0	0	0	0	0	0	0	0.0627362	0	0	0	0	0	0	0
YSLEucgr.K02320	0	0	0	0	0	0	0.0425168	0	0	0.0498913	0	0.0480899	0.0479824	0.0502105	0.049878	0.0453071	0	0
YSLEucgr.K02321	0	0	0	0	0	0	0	0	0	16.7862	3.25296	5.39338	10.3233	5.86104	8.33379	2.28139	0.815353	0.110184
YSLEucgr.I01628	37.3245	25.387	37.2219	33.9686	32.8048	35.3798	38.8115	25.5182	25.1448	30.1328	29.3098	26.889	28.1053	28.5941	24.7436	21.0029	21.5637	14.7511
YSLEucgr.B00295	0	0	0	0	0	0	0	0.0304767	0	0	0	0	0	0	0	0	0	0
YSLEucgr.B00296	0	0	0	0	0	0	0	0	0	0	0.0642664	0	0	0	0	0.0891192	0	0
YSLEucgr.B00835	0	0	0	0	0	0	0	0	0	0	0	0	0	0	0	0	0	0
YSLEucgr.G02568	0	0.0615885	0.0274436	0	0	0	0.0287855	0	0	0.0337782	0	0.097676	0.0324858	0.0339943	0.101308	0.0613492	0	0
YSLEucgr.H00651	0.0678895	0.0254316	0.0906578	0.100336	0	0.027504	0	0.0259524	0	0	0	0.0268888	0.0804859	0	0	0.0506656	0.0497958	0.026917
YSLEucgr.H00652	38.5945	35.7372	37.9824	38.6301	48.6073	41.8233	30.2985	27.9349	23.7156	37.32	49.1406	24.6865	36.8784	39.5943	27.598	35.3914	28.3762	15.6686
YSLEucgr.K02315	2.57409	2.54062	1.21055	3.02691	1.56194	3.97184	3.36247	2.77234	6.27296	8.71912	6.20679	3.67024	5.22768	6.52564	6.73069	1.70387	6.59996	4.71241
YSLEucgr.K02316	1.29571	0.270209	0.133783	0.133258	0.0291289	0.827979	0.799847	0.337019	0.520718	1.18557	0.873444	0.460281	0.617614	0.497149	1.13587	0.583179	0.661346	0.810308
YSLEucgr.K02318	0.0656149	0	0	0	0	0	0	0	0	0.431382	0.423748	0.233891	0.181508	0.189937	0.916442	0.171388	0.529401	0
YSLEucgr.K02319	0.0889949	0.22503	0.267393	0.147969	0.0485171	0.216326	0.186979	0.0765462	0.445374	8.77638	4.82241	3.0137	5.64464	4.9131	4.68863	3.36234	3.18222	0.926228
note:
YSL:YELLOW STRIPE like 1
FPKM: Fragments Per Kilobase Million
NM_1 represent NM 0.01 μM Zn, NM_2 represent NM 0.5 μM Zn, NM_3 represent NM 150 μM Zn, AM_1 represent AM 0.01 μM Zn, AM_2 represent AM 0.5 μM Zn, AM_3 represent AM 150 μM Zn, NM_1_1,NM_1_2 and NM_1_3 represents three biological repeats.
