# Supplementary material for: Transcriptional regulation of metal metabolism- and nutrient absorption-related genes in Eucalyptus grandis by arbuscular mycorrhizal fungi at different zinc concentrations
Source: BMC Plant Biol. 2022 Feb 22;22:76. doi: 10.1186/s12870-022-03456-5 (PMC8862258; doi:10.1186/s12870-022-03456-5)
Supplement: Supplementary file 3 — Additional file 3. [file 12870_2022_3456_MOESM3_ESM.xlsx]

## Sheet: PHT
Table N1. The FPKM of the PHT transport family members.
Gene_ID	NM_1_1:fpkm	NM_1_2:fpkm	NM_1_3:fpkm	NM_2_1:fpkm	NM_2_2:fpkm	NM_2_3:fpkm	NM_3_1:fpkm	NM_3_2:fpkm	NM_3_3:fpkm	AM_1_1:fpkm	AM_1_2:fpkm	AM_1_3:fpkm	AM_2_1:fpkm	AM_2_2:fpkm	AM_2_3:fpkm	AM_3_1:fpkm	AM_3_2:fpkm	AM_3_3:fpkm
PHT-Eucgr.K00323	0	0	0	0.0409221	0	0	0	0	0.466756	155.279	61.4237	0.61413	30.9442	36.3658	85.8082	31.12	17.7097	1.36128
PHT-Eucgr.A02668	0	0	0	0	0	0	0	0	0.0774833	5.48477	4.58623	5.72366	14.2989	14.4155	28.3229	12.4726	11.6516	0.262427
PHT-Eucgr.H03067	89.3278	36.0214	134.863	64.5734	45.3756	126.407	148.082	128.436	81.4913	53.7189	69.9477	43.5796	97.1391	46.4139	48.6968	38.8618	35.7279	73.1671
PHT-Eucgr.J00101	0	0	0	0	0	0	0	0	0.11463	56.3749	65.3021	37.2749	42.996	27.3105	35.6216	12.4638	12.6488	1.59609
PHT-Eucgr.B01557	0	0	0	0	0	0	0.0734601	0.120294	0	0	0	0	0	0	0	0	0.423154	0.0415881
PHT-Eucgr.G01466	0	0	0	0	0	0	0	0	0	0	0	0	0	0	0	0	0	0.0823975
PHT-Eucgr.H00163	1.71224	1.79378	0.58131	0.836377	4.84133	2.43375	0.518274	10.0845	3.94429	1.75295	1.0191	1.68966	2.78687	2.30422	4.50639	3.31372	2.29894	5.14333
PHT-Eucgr.H00165	58.594	61.9705	65.2848	60.4731	103.167	49.2377	62.2056	42.1466	39.3013	93.6684	174.954	106.851	101.499	116.657	91.8999	42.4537	53.3804	48.1458
PHT-Eucgr.K03265	41.9405	13.5407	23.4707	28.5004	15.9031	23.3674	18.6833	24.4294	36.504	22.0304	24.4678	24.3175	19.7522	21.9211	18.7919	22.8781	19.409	12.9601
PHT-Eucgr.H03069	128.081	406.053	110.693	119.072	185.508	216.555	120.992	180.592	216.779	199.263	245.537	334.022	293.736	364.821	357.672	347.433	348.739	634.977
PHT-Eucgr.H00161	2.24719	0	0.103875	0.651464	0.0376952	0	0.145272	0.0792964	0.0728488	0.9802	3.34906	2.38256	1.39355	0.428901	5.624	0	0.26626	0.0822434
PHT-Eucgr.H00162	35.1789	35.0918	34.5789	38.4713	25.703	47.4723	29.4882	46.9571	42.0309	27.8521	22.1773	28.0962	49.4884	43.1478	28.3811	35.9299	25.7765	58.4082
PHT-Eucgr.H00164	0.0314381	0.0353305	0.0314863	0	0	0	0	0.036054	0	0.0387541	0	0	0.0372713	0.19501	0.0387437	0.140773	0.069178	0.037394
PHT-Eucgr.H03062	13.7366	13.1842	13.1878	8.16875	11.403	16.6294	13.5765	25.8208	14.7866	15.3301	15.8462	9.72229	15.0326	22.0162	13.2224	23.8091	24.7418	17.2091
PHT-Eucgr.H03064	667.256	432.469	654.052	365.438	604.513	458.251	372.62	282.997	202.445	146.911	448.528	190.123	377.45	546.249	345.784	97.4714	277.027	307.379
PHT-Eucgr.H03068	95.9486	95.1909	44.3113	32.1508	136.012	32.7406	44.5643	39.4909	31.3343	22.973	82.7156	46.2435	67.9434	123.596	34.8821	36.9402	28.0196	44.9586
PHT-Eucgr.F01808	0	0	0	0	0	0	0	0	0	0	0	0	0	0	0	0	0	0.0464138
PHT-Eucgr.F01809	0	0.0409175	0.109396	0	0	0	0	0.0417555	0	0.0448825	0.0440883	0.086524	0.129496	0.0903393	0	0.0407586	0.0801176	0.259844
PHT-Eucgr.F01810	0	0	0	0	0	0	0	0	0	0	0.106652	0	0	0	0	0	0	0
PHT-Eucgr.F01811	0.0912137	0.990899	0.54812	0.438124	1.69071	0.554299	0.0638801	0.104606	0.672704	0.712119	0.2209	0.722535	1.22556	0.528076	0.71193	0.71476	1.23772	1.19343
PHT-Eucgr.F03590	23.9735	60.2173	32.7026	17.2463	22.0423	26.4356	20.0139	19.9373	26.6518	20.8432	22.7813	43.5455	35.0722	44.6449	62.9369	52.578	42.1263	71.4138
PHT-Eucgr.B03285	0.0868815	0.292915	0.348058	0.0642024	0.0631532	0.844756	0.851846	0	0.366145	0.214199	0.245477	0.103233	0.0686679	0.107785	0.0713807	0.356616	0.031863	0.0688939
PHT-Eucgr.H02499	0.0511413	0.201156	0.128049	1.61559	0.418208	0.34186	0.188034	0.1173	0.323287	0	0.216744	0.425363	0.0606303	0.0951685	0.0945383	0.0858747	0.590802	0
PHT-Eucgr.G01942	121.433	138.998	113.803	154.431	89.0865	116.023	146.067	128.933	134.275	172.2	165.642	169.648	125.607	131.134	142.353	132.622	146.906	111.603
PHT-Eucgr.I01607	0.666526	0.0936311	0.0834433	0.0923512	0.090842	1.72143	1.40037	2.86646	0	0.308112	0.201773	0.49498	0	0.103361	0	0.652871	0	0.693698
PHT-Eucgr.I01609	0.975533	5.39386	2.42303	2.16265	2.21241	3.27239	4.34515	5.72808	4.81009	4.37727	6.09534	8.06754	8.60463	15.7815	9.32929	18.2592	7.38434	35.3673
PHT-Eucgr.E01710	0	0	0	0	0	0	0	0	0	0	0	0	0	0	0	0	0	0.394621
PHT-Eucgr.H04990	0.114488	1.20085	0.879082	0.930626	0.416099	0.695733	0.240539	1.70686	0.643314	1.4113	0.508319	1.13362	0.67865	0.852196	1.17577	0.811695	0.755772	0.544707
PHT-Eucgr.J02555	1.9227	2.16074	2.49995	3.43984	3.01585	3.07476	2.87024	5.45446	4.12249	3.86704	3.67608	4.04806	4.43891	4.10102	3.36717	2.60548	2.48652	2.68816
PHT-Eucgr.L00580	0.752518	0.534118	0.238001	0	0.388656	0.240684	1.08177	0.136264	0.876291	0.781167	0.527549	0.658842	1.12692	0	1.22025	0.266022	0.217879	0.612423
PHT-Eucgr.J01933	0.0827258	0.139452	0	0	0	0.0502719	0.0651777	0.023718	0.0871579	0.0764826	0.100172	0.0491474	0	0.128287	0.0509748	0.0694552	0.0682627	0.0491989
PHT-Eucgr.B02783	14.435	23.1005	15.0933	13.9844	13.7244	19.86	17.3477	9.07185	18.098	11.7798	9.75346	14.4761	16.7027	14.5772	11.3497	18.874	14.0713	25.3425
PHT-Eucgr.J01945	13.8049	11.3678	12.3088	10.9687	15.4249	14.6104	12.1663	13.0857	15.7286	13.4633	12.2191	9.6676	12.8034	12.3067	13.1586	16.247	12.8766	12.0899
PHT-Eucgr.C00489	2.91915	1.92974	2.26027	2.93662	4.17247	2.56402	3.60773	4.16359	3.15308	2.0865	2.25751	1.36992	2.41382	2.67807	1.7534	1.83987	2.21312	2.5093
PHT-Eucgr.I01531	17.5631	18.296	18.1974	20.2951	19.0225	21.3176	18.4501	19.3929	17.1034	21.334	17.8779	15.6029	17.3377	17.8245	18.1377	15.5617	17.5014	15.2309
note:
PHT:phosphate transporter
FPKM: Fragments Per Kilobase Million
NM_1 represent NM 0.01 μM Zn, NM_2 represent NM 0.5 μM Zn, NM_3 represent NM 150 μM Zn, AM_1 represent AM 0.01 μM Zn, AM_2 represent AM 0.5 μM Zn, AM_3 represent AM 150 μM Zn, NM_1_1,NM_1_2 and NM_1_3 represents three biological repeats.

## Sheet: N
Table N2. The FPKM of the nitrogen transport family members.
Gene_ID	NM_1_1:fpkm	NM_1_2:fpkm	NM_1_3:fpkm	NM_2_1:fpkm	NM_2_2:fpkm	NM_2_3:fpkm	NM_3_1:fpkm	NM_3_2:fpkm	NM_3_3:fpkm	AM_1_1:fpkm	AM_1_2:fpkm	AM_1_3:fpkm	AM_2_1:fpkm	AM_2_2:fpkm	AM_2_3:fpkm	AM_3_1:fpkm	AM_3_2:fpkm	AM_3_3:fpkm
AMT-Eucgr.B02160	124.717	62.7656	70.6216	41.5274	116.762	56.4267	64.7635	82.265	24.8564	29.9762	50.8717	54.3816	55.9788	42.227	59.9364	47.583	107.308	103.116
AMT-Eucgr.H02886	28.4531	21.2464	13.2543	18.4064	22.2626	21.6374	18.5365	22.6572	22.342	21.635	18.3906	14.3768	22.5256	29.0443	18.1733	20.7759	16.7444	25.2608
AMT-Eucgr.H04208	2.20985	0.782456	3.30468	1.34219	6.53527	3.56882	1.46283	1.11093	1.08439	1.71655	0.659809	0.467598	0.753661	2.21575	0.969968	0.135551	0.666117	1.26024
AMT-Eucgr.J01919	2.04869	1.717	4.24276	2.30936	3.48315	5.14871	2.95465	2.03092	1.20727	0.813278	1.55573	2.22797	3.25214	2.9293	1.66891	2.21565	2.21582	2.72592
AMT-Eucgr.L03045	32.1563	20.4499	29.5592	19.9494	57.4024	16.7236	9.95077	37.335	18.9093	4.97797	7.48573	5.62756	11.7619	9.95778	20.5824	19.3659	20.7338	54.0219
AMT-Eucgr.K01403	0.114409	0	0	0	0	0	0	0	0	0	0	0.0906272	0	0.0946234	0	0	0	0
AMT-Eucgr.A00596	10.1613	8.49375	9.10451	8.51727	13.6888	7.85903	9.94667	9.48632	7.12239	5.07249	7.39782	6.8351	9.75681	11.1736	9.18497	7.30915	10.1634	10.1136
AMT-Eucgr.C01787	0	0	0	0.0423594	0.0416672	0	0.040145	0	0.684462	173.687	197.129	140.808	116.345	111.365	88.5867	31.1008	31.4918	2.50001
AMT-Eucgr.H04341	0	0	0	0.0978614	0.0481311	0	0	0.151874	0	0	0.213812	0	0	0.164292	0.108803	0.0494161	0	0
AMT-Eucgr.H05065	0.0558514	0.0627663	0.0559368	0.278587	0.152242	0.203643	0.205352	0.256207	0.0294218	0.826181	0.608671	0.696808	1.09253	1.10862	0.309735	0.468918	0.215072	0.365377
AMT-Eucgr.H05067	1.12559	2.80339	1.67573	2.39414	1.26043	0.924338	1.59788	1.50018	2.24357	6.11258	4.0889	3.21704	5.44592	4.98174	7.23567	2.07735	3.68172	2.3158
AMT-Eucgr.I00038	39.2832	16.0856	35.6806	24.183	13.5439	26.4777	17.0566	15.2942	15.7446	26.039	28.2506	23.1883	29.7896	30.4298	18.5333	15.4584	12.1059	12.5626
AMT-Eucgr.I02296	0	0	0	0	0	0.140499	0	0	0.162392	18.1452	17.3575	15.5671	11.7863	8.93945	11.5871	3.92539	2.92529	0
AMT-Eucgr.K03320	0.0386948	0	0	0.0428911	0	0	0.0406489	0	0.57075	194.375	229.216	133.38	140.376	108.97	108.916	45.4392	40.572	1.88704
NRT1-Eucgr.D02037	24.4642	17.2109	30.627	24.3837	12.6111	26.886	41.2956	28.141	29.9581	32.0724	42.8227	34.6359	33.5059	37.2952	24.7393	44.972	28.1099	18.8614
NRT1-Eucgr.D02167	102.469	47.3108	80.5079	80.0839	142.495	68.9371	86.862	105.01	75.6052	47.3104	78.6751	47.5633	71.5713	49.055	35.0078	20.3757	50.5379	24.5255
NRT1-Eucgr.E01723	22.0291	17.3162	51.0537	53.3446	36.8055	59.1044	21.2391	32.5497	35.0329	27.8142	41.8098	12.3467	19.077	39.3731	25.2456	14.1248	22.0811	14.4784
NRT1-Eucgr.B03404	0.856228	1.12261	2.71554	1.21272	4.33075	1.15627	1.49911	4.71878	1.67891	1.34867	2.0736	1.15867	1.26887	1.20976	2.69662	0.532499	1.57007	0.509218
NRT1-Eucgr.B00424	0.0548846	0	0.0549686	0	0	0	0	0	0	0	0.0332297	0	0.032534	0	0.0338193	0.0614402	0.0301927	0
NRT1-Eucgr.B01831	0	0	0	0.194516	0.191337	0.213282	0	0.12075	0.221864	65.5887	64.0031	73.9798	37.6977	41.3641	39.1438	15.3227	19.1914	1.83682
NRT1-Eucgr.G02547	0	0	0.2154	0.0595987	0	0	0.112966	0	0.113297	0.06628	0.0651071	0	0	0	0	0.06019	0.17747	0.0639538
NRT1-Eucgr.G02554	1.55092	1.85913	3.935	1.6427	1.50313	3.05782	2.0275	2.68771	3.5585	2.42165	1.1268	2.45707	1.83868	1.45373	2.421	3.24084	4.24693	2.33666
NRT2-Eucgr.J00898	177.264	430.807	95.1883	72.0961	193.514	89.3774	56.5906	282.772	113.152	71.2014	213.442	301.221	111.829	101.115	220.911	227.422	393.415	730.002
NRT2-Eucgr.B03304	12.3307	14.5998	12.7172	14.7256	13.1645	12.132	6.43818	6.56556	5.45173	10.993	14.1313	15.5671	13.8355	13.3853	17.2314	15.7755	10.3364	15.6271
NRT2-Eucgr.H02533	1433.11	959.24	1130.08	911.727	1168.12	854.526	496.768	518.34	467.721	390.616	1013.01	737.843	903.848	894.421	857.151	585.385	657.192	1108.83
note:
AMT: ammonium transporter; NRT: nitrate transporter
FPKM: Fragments Per Kilobase Million
NM_1 represent NM 0.01 μM Zn, NM_2 represent NM 0.5 μM Zn, NM_3 represent NM 150 μM Zn, AM_1 represent AM 0.01 μM Zn, AM_2 represent AM 0.5 μM Zn, AM_3 represent AM 150 μM Zn, NM_1_1,NM_1_2 and NM_1_3 represents three biological repeats.

## Sheet: K
Table N3. The FPKM of the Potassium transport family members.
Gene_ID	NM_1_1:fpkm	NM_1_2:fpkm	NM_1_3:fpkm	NM_2_1:fpkm	NM_2_2:fpkm	NM_2_3:fpkm	NM_3_1:fpkm	NM_3_2:fpkm	NM_3_3:fpkm	AM_1_1:fpkm	AM_1_2:fpkm	AM_1_3:fpkm	AM_2_1:fpkm	AM_2_2:fpkm	AM_2_3:fpkm	AM_3_1:fpkm	AM_3_2:fpkm	AM_3_3:fpkm
KEA-Eucgr.E00180	48.0187	42.0008	46.0449	39.7451	60.1083	42.9233	42.0162	57.2365	39.6739	36.4668	49.8636	40.0384	41.7932	41.15	42.0341	35.5196	46.9329	45.5702
KEA-Eucgr.G01108	2.39828	1.39608	2.35011	2.295	3.04761	2.51641	2.26565	2.67126	2.18139	1.59517	2.04747	2.0706	2.33189	2.22612	1.84991	1.48723	1.97424	2.01121
KEA-Eucgr.C00907	17.7095	21.3644	21.5799	23.9081	16.9527	21.3094	22.1022	18.4381	21.0516	22.1569	21.925	23.9774	19.1913	18.9881	18.509	21.8246	20.6977	17.6543
KEA-Eucgr.A02869	12.0975	12.1377	12.4467	13.2527	11.6219	13.1841	12.1387	13.1165	13.2923	14.2441	12.5643	10.4795	13.4475	12.8725	13.601	13.7273	12.7652	11.36
KT-Eucgr.C01105	0.277534	0.894101	0.92653	0.430685	0.383299	2.36118	0.52479	0.806317	0.779742	0.866701	0.649725	0.791439	0.526446	0.849292	0.456037	1.36701	1.24176	0.594201
KT-Eucgr.C01286	0.069209	0.175	0.121301	0.0383573	0.0377305	0.231318	0.0727042	0.476224	0.164063	0.341258	0.16761	0.205586	0.0820503	0.257581	0.021323	0.34864	0.323618	0.288121
KT-Eucgr.C02815	0.42442	0.0207377	0.277219	0.0409085	0.02012	0.179421	0.23262	0.126974	0.0777667	0.0909889	0.290481	0.10963	0.0656307	0.343391	0.0227412	0.4338	0.223327	0.438978
KT-Eucgr.C04163	46.7809	34.3687	53.0982	46.7393	63.0269	41.745	46.3445	31.5077	32.3428	37.1041	36.5877	31.0386	37.7444	31.8085	29.5754	21.4186	23.7061	23.7454
KUP-Eucgr.D00035	15.1883	13.1314	16.0461	15.0091	22.1974	13.58	17.7259	18.0264	19.6533	15.9447	18.2997	13.2538	20.1393	16.0232	10.8525	15.7728	14.3144	13.0424
KUP-Eucgr.E04300	34.6704	22.0878	45.5893	28.0254	33.9106	27.6715	32.903	40.3739	32.1545	19.0918	27.3788	23.8018	32.1929	25.534	27.8646	18.6929	26.693	19.6
KUP-Eucgr.E04301	21.8199	28.5664	33.03	29.493	17.294	31.5221	39.0594	25.2804	39.5003	19.7008	27.7771	27.9522	23.7655	22.9462	19.0801	38.596	29.7479	15.2813
KUP-Eucgr.B03355	62.6347	35.2531	70.8866	41.1728	76.062	49.0838	37.1	33.7832	30.8393	25.6343	49.1288	33.2495	39.8003	43.2979	37.2508	28.9534	37.416	20.8799
KUP-Eucgr.B03949	2.77541	2.19903	2.55969	2.70015	4.44122	2.23262	2.47509	3.4348	3.13448	3.02746	2.78046	3.17913	4.23725	3.54225	2.85441	2.74929	3.77853	2.46997
KUP-Eucgr.I02664	24.0728	24.7031	24.3269	29.2419	22.7511	24.7204	25.793	28.7798	24.5791	30.4386	25.4919	25.7688	24.3154	23.6957	23.9779	26.7748	26.4003	26.2749
KUP-Eucgr.G01920	49.2736	48.8022	50.6441	44.3912	54.6085	39.5724	56.1009	53.2988	45.2845	37.9239	44.8949	40.843	39.4932	39.5792	33.5135	39.7327	49.6254	43.0667
HAK-Eucgr.C02181	1.39484	1.64101	1.68073	0.67642	0.61784	0.821143	0.503689	0.499885	1.90584	0.752249	0.633375	0.958153	0.594276	0.270379	0.376024	0.121988	0.311722	0.674002
HAK-Eucgr.C02190	0.0336905	0	0.134968	0	0.0734679	0.081894	0	0.0772743	0.0354955	0	0.0407957	0.0800623	0.0399416	0.0417963	0	0.0377147	0	0.0400731
HAK-Eucgr.C02191	0.451125	0.737423	0.821482	0.272753	0.313012	0.498446	0.0861649	0	0	0.252775	1.53947	0.633486	1.06966	1.11933	1.56679	0.229549	0	0.146342
HAK-Eucgr.C02196	0.460357	0.586334	0.0614748	0	0.167314	0.261105	0.515846	0.10559	0.161674	0.340491	0.26014	1.13046	0.145539	0.114223	0.567334	0.858906	0.101299	1.27766
HAK-Eucgr.C02200	0.16876	1.44137	0.608466	0.299299	0.331209	0.820434	0.177283	0.116123	0.426724	0.249638	0.286091	0.882292	0.560203	0.418726	0.291167	0.264484	0.334213	0.361316
HAK-Eucgr.C02202	2.55583	5.59335	3.70488	4.92047	2.60337	5.59954	3.14416	4.24236	6.90904	4.64297	6.75977	7.15254	4.98362	5.3402	4.5174	5.60927	3.69998	6.12003
HAK-Eucgr.C02265	32.4413	16.2563	31.7096	18.232	14.2834	11.9313	4.02946	4.39893	5.54816	6.41134	8.77767	5.98673	15.4151	15.2437	7.73161	2.51084	2.5035	1.23727
HAK-Eucgr.F02866	1.46258	1.94555	1.76376	0.72788	1.07398	3.0473	1.22288	1.02693	2.07554	2.6492	2.1686	1.80877	0.63696	1.44417	0.919617	2.10506	1.44496	1.91717
HAK-Eucgr.F02234	0.208864	0.208643	0.302155	0.308687	0.0253036	0.0846169	0.268171	0.212916	0.268955	5.17799	1.62988	3.72259	4.84231	3.77158	1.3442	1.8705	1.22559	0.82811
HAK-Eucgr.G01991	0	0.0255672	6.24316	2.06785	26.542	24.8855	1.29057	159.884	0.0958772	0	1.01929	0.162193	1.26767	1.55232	8.77564	12.2755	0.0750917	29.7123
HAK-Eucgr.G01992	37.885	22.3296	30.9275	19.081	26.6313	26.2915	21.5704	12.4436	13.8918	17.2978	39.1113	18.4684	18.997	18.0616	15.2902	13.069	20.1232	31.2304
HAK-Eucgr.G02009	73.7316	38.1394	55.7209	44.9269	60.8913	55.3036	38.8161	56.4359	44.8779	25.6309	56.3747	31.5639	55.669	60.4755	21.3404	32.7795	37.8952	30.2188
HAK-Eucgr.G02010	10.4155	2.62399	7.2447	7.20614	8.26145	9.3759	3.79947	5.11918	7.40411	4.0352	7.3455	8.24141	4.96635	11.4163	7.1373	7.09825	7.40453	5.36389
HAK-Eucgr.G02011	128.297	68.0504	132.841	58.9494	123.294	70.4627	65.5828	73.3337	41.6661	41.8656	116.365	58.0056	83.798	96.9182	45.2262	33.7158	60.2784	47.5504
HAK-Eucgr.H01186	2.51505	5.71912	6.31693	6.72993	3.53493	3.77318	7.53402	7.43615	7.16273	9.34942	4.66336	5.64992	5.45093	5.8503	6.65908	6.73071	8.71211	11.4285
HAK-Eucgr.H01187	0	0	0	0.0256595	0	0	0	0.0265479	0.121946	0.313897	0.0840932	0.220046	0.0823327	0.114874	0.228228	0.207313	0.0254692	0.0275346
HAK-Eucgr.H01188	0	0	0	0	0	0	0	0	0	0	0	0	0	0	0	0	0	0
HAK-Eucgr.H03887	0	0	0	0	0	0	0	0	0	0	0	0	0	0	0	0	0	0
HAK-Eucgr.H03888	0	0	0	0.0294992	0	0	0	0	0	0	0	0	0	0	0	0	0	0
HAK-Eucgr.H03889	0	0	0	0	0	0.0319317	0	0	0	0	0	0	0	0	0	0	0.0578121	0
HAK-Eucgr.H03891	0.151884	0.199137	0.0507055	0.0561185	0.276007	0.153831	0.159555	0.0290307	0.0800107	0.436867	0.12261	0.0902344	0.0600217	0.0942133	0.0311965	0.198363	0.111404	0.0301097
HAK-Eucgr.H04099	0	0	0	0	0	0	0	0	0	0	0	0.0309536	0	0	0	0	0.0859853	0.0929583
HAK-Eucgr.H04105	0	0	0	0	0	0	0	0.0346033	0	0	0	0	0	0	0	0	0	0
CHX-Eucgr.E00818	22.6208	15.2236	31.635	17.3978	17.1372	12.3481	12.4517	15.7346	7.22759	8.32265	11.4613	15.9153	16.8835	15.9977	15.865	5.58947	8.12084	8.75357
CHX-Eucgr.B03637	0.0447848	0.0503296	0	0	0	0	0.0470465	0.0513603	0	0	0.162689	0	0	0.0277799	0.0827878	0.100268	0	0.159807
CHX-Eucgr.K03152	18.2449	19.9021	25.3436	17.5417	22.4445	18.294	21.1246	36.2526	17.8852	19.7282	19.8594	14.5388	23.7461	23.7663	20.5784	21.5342	15.0115	25.6878
CHX-Eucgr.K03153	36.4288	24.6001	32.9973	28.0557	23.6675	21.7787	8.98424	14.4318	15.511	13.3288	22.3393	16.501	20.8818	17.2791	12.9488	10.3717	12.6804	10.9234
CHX-Eucgr.B04001	0.139068	0.286525	0.0696407	0.0513834	0.0252718	0	0.0730458	0.0265812	0	0.0857155	0.112265	0.0550804	0.164872	0.0575092	0.0571284	0.129733	0.0510022	0
CHX-Eucgr.C00209	0	0.0600754	0	0	0	0.0324854	0	0.0306529	0	0.0658969	0	0.0317588	0.0316878	0.0663184	0.0658793	0.029921	0.0294073	0.0317921
CHX-Eucgr.D00309	0.0470639	0	0.023568	0.0521678	0	0.0572008	0	0	0	0.029008	0	0.0559214	0	0	0.0290003	0.0526854	0	0
CHX-Eucgr.J01854	0.0835353	0	0	0	0	0	0	0	0.0440054	1.08123	1.84603	0.496284	1.38649	1.34724	0.514736	0.257161	0.36763	0.0496804
CHX-Eucgr.J01856	0	0	0	0.0264201	0	0	0	0	0	0	0	0	0	0	0	0	0.0524481	0
CHX-Eucgr.B04009	0.238352	0.375007	0.262588	0.1321	0.233895	0.202783	0.100156	0.0820044	0.150673	0.0881455	0.259757	0.254889	0.169546	0.0295698	0.264366	0.106729	0.314689	0.226805
CHX-Eucgr.E02390	0	0	0	0	0	0	0	0	0	0	0	0	0	0	0	0	0	0
CHX-Eucgr.G03095	0	0	0.046311	0	0.126043	0.0280999	0.0242877	0.0265147	0.0487176	0.0285004	0.0839881	0.0824141	0.0822298	0.0286827	0	0	0.0508747	0.0550003
CHX-Eucgr.G03096	0	0	0	0	0	0	0	0	0	0	0	0.0286907	0	0	0	0	0.0265664	0
CHX-Eucgr.G03097	0	0	0	0.0309697	0	0	0	0	0	0	0.0338321	0	0	0	0	0.031277	0	0
CHX-Eucgr.G03102	0	0	0	0	0	0	0	0	0	0.122747	0	0	0	0.0308831	0	0	0	0
CHX-Eucgr.J01292	0	0	0.0892743	0.0494023	0.0728925	0.0541684	0.0936395	0.0766691	0.117392	0.549405	0.404762	0.105914	0.264192	0.580566	0.247166	0.0997848	0.196143	0.159037
CHX-Eucgr.K03367	0	0	0	0	0.0804532	0	0.025838	0.0282072	0	0	0	0	0	0.0610271	0.0303115	0	0	0
note:
KEA:K+ efflux antiporter; KT:K+ transporter; KUP:K+ uptake permease; HAK:high-affinity K+ transporter; CHX:cation/H+ exchanger
FPKM: Fragments Per Kilobase Million
NM_1 represent NM 0.01 μM Zn, NM_2 represent NM 0.5 μM Zn, NM_3 represent NM 150 μM Zn, AM_1 represent AM 0.01 μM Zn, AM_2 represent AM 0.5 μM Zn, AM_3 represent AM 150 μM Zn, NM_1_1,NM_1_2 and NM_1_3 represents three biological repeats.
